# Supplementary material for: Reactivity of 1,3-enyne MIDA boronates: exploration of novel 1,2-alkyne shift via gem-difluorination
Source: Chem Sci. 2024 Feb 28;15(13):4989–95. doi: 10.1039/d3sc06918d (PMC10967263; doi:10.1039/d3sc06918d)
Supplement: SC-015-D3SC06918D-s002 [file SC-015-D3SC06918D-s002.cif]

# Electronic Supplementary Material (ESI) for Chemical Science.
# This journal is © The Royal Society of Chemistry 2024

####################################################################### 
# 
# This file contains crystal structure data downloaded from the 
# Cambridge Structural Database (CSD) hosted by the Cambridge 
# Crystallographic Data Centre (CCDC).
# 
# Full information about CCDC data access policies and citation 
# guidelines are available at http://www.ccdc.cam.ac.uk/access/V1 
# 
# Audit and citation data items may have been added by the CCDC. 
# Please retain this information to preserve the provenance of 
# this file and to allow appropriate attribution of the data. 
# 
#######################################################################

data_shelx
_database_code_depnum_ccdc_archive 'CCDC 2298318'
loop_
_audit_author_name
_audit_author_address
'Samir Manna'
;IIT kharagpur
India
;
_audit_update_record             
;
2023-09-29 deposited with the CCDC.	2024-02-27 downloaded from the CCDC.
;

_audit_creation_method           SHELXL-2014/7
_shelx_SHELXL_version_number     2014/7
_chemical_name_systematic        ?
_chemical_name_common            ?
_chemical_melting_point          ?
_chemical_formula_moiety         ?
_chemical_formula_sum            'C18 H20 B N O4'
_chemical_formula_weight         325.16

loop_
_atom_type_symbol
_atom_type_description
_atom_type_scat_dispersion_real
_atom_type_scat_dispersion_imag
_atom_type_scat_source
C C 0.0033 0.0016 'International Tables Vol C Tables 4.2.6.8 and 6.1.1.4'
H H 0.0000 0.0000 'International Tables Vol C Tables 4.2.6.8 and 6.1.1.4'
B B 0.0013 0.0007 'International Tables Vol C Tables 4.2.6.8 and 6.1.1.4'
N N 0.0061 0.0033 'International Tables Vol C Tables 4.2.6.8 and 6.1.1.4'
O O 0.0106 0.0060 'International Tables Vol C Tables 4.2.6.8 and 6.1.1.4'

_space_group_crystal_system      orthorhombic
_space_group_IT_number           60
_space_group_name_H-M_alt        'P b c n'
_space_group_name_Hall           '-P 2n 2ab'

_shelx_space_group_comment       
;
The symmetry employed for this shelxl refinement is uniquely defined
by the following loop, which should always be used as a source of
symmetry information in preference to the above space-group names.
They are only intended as comments.
;

loop_
_space_group_symop_operation_xyz
'x, y, z'
'-x+1/2, -y+1/2, z+1/2'
'-x, y, -z+1/2'
'x+1/2, -y+1/2, -z'
'-x, -y, -z'
'x-1/2, y-1/2, -z-1/2'
'x, -y, z-1/2'
'-x-1/2, y-1/2, z'

_cell_length_a                   10.617(19)
_cell_length_b                   12.426(18)
_cell_length_c                   26.89(4)
_cell_angle_alpha                90
_cell_angle_beta                 90
_cell_angle_gamma                90
_cell_volume                     3548(10)
_cell_formula_units_Z            8
_cell_measurement_temperature    296(2)
_cell_measurement_reflns_used    7789
_cell_measurement_theta_min      2.635
_cell_measurement_theta_max      36.734

_exptl_crystal_description       niddle
_exptl_crystal_colour            colorless
_exptl_crystal_density_meas      ?
_exptl_crystal_density_method    'not measured'
_exptl_crystal_density_diffrn    1.217
_exptl_crystal_F_000             1376
_exptl_transmission_factor_min   0.761
_exptl_transmission_factor_max   0.836
_exptl_crystal_size_max          0.18
_exptl_crystal_size_mid          0.14
_exptl_crystal_size_min          0.11
_exptl_absorpt_coefficient_mu    0.085
_shelx_estimated_absorpt_T_min   ?
_shelx_estimated_absorpt_T_max   ?
_exptl_absorpt_correction_type   multi-scan
_exptl_absorpt_correction_T_min  ?
_exptl_absorpt_correction_T_max  ?
_exptl_absorpt_process_details   ?
_exptl_absorpt_special_details   ?
_diffrn_ambient_temperature      296(2)
_diffrn_radiation_wavelength     0.71073
_diffrn_radiation_type           MoK\a
_diffrn_source                   ?
_diffrn_measurement_device_type  'Bruker SMART APEX'
_diffrn_measurement_method       ?
_diffrn_detector_area_resol_mean ?
_diffrn_reflns_number            43646
_diffrn_reflns_av_unetI/netI     0.3461
_diffrn_reflns_av_R_equivalents  0.2360
_diffrn_reflns_limit_h_min       -17
_diffrn_reflns_limit_h_max       17
_diffrn_reflns_limit_k_min       -13
_diffrn_reflns_limit_k_max       20
_diffrn_reflns_limit_l_min       -43
_diffrn_reflns_limit_l_max       40
_diffrn_reflns_theta_min         2.635
_diffrn_reflns_theta_max         36.734
_diffrn_reflns_theta_full        25.242
_diffrn_measured_fraction_theta_max 0.879
_diffrn_measured_fraction_theta_full 0.998
_diffrn_reflns_Laue_measured_fraction_max 0.879
_diffrn_reflns_Laue_measured_fraction_full 0.998
_diffrn_reflns_point_group_measured_fraction_max 0.879
_diffrn_reflns_point_group_measured_fraction_full 0.998
_reflns_number_total             7789
_reflns_number_gt                1606
_reflns_threshold_expression     'I > 2\s(I)'
_reflns_Friedel_coverage         0.000
_reflns_Friedel_fraction_max     .
_reflns_Friedel_fraction_full    .

_reflns_special_details          
;
 Reflections were merged by SHELXL according to the crystal
 class for the calculation of statistics and refinement.
 
 _reflns_Friedel_fraction is defined as the number of unique
 Friedel pairs measured divided by the number that would be
 possible theoretically, ignoring centric projections and
 systematic absences.
;

_computing_data_collection       'SMART 5.628 (Bruker, 2003)'
_computing_cell_refinement       'SAINT 6.45 ( Bruker, 2003)'
_computing_data_reduction        'SAINT 6.45 ( Bruker, 2003)'
_computing_structure_solution    SIR-97
_computing_structure_refinement  'SHELXL-2014/7 (Sheldrick, 2014)'
_computing_molecular_graphics    ?
_computing_publication_material  ?
_refine_special_details          ?
_refine_ls_structure_factor_coef Fsqd
_refine_ls_matrix_type           full
_refine_ls_weighting_scheme      calc
_refine_ls_weighting_details     
'w=1/[\s^2^(Fo^2^)+(0.1192P)^2^] where P=(Fo^2^+2Fc^2^)/3'
_atom_sites_solution_primary     ?
_atom_sites_solution_secondary   ?
_atom_sites_solution_hydrogens   mixed
_refine_ls_hydrogen_treatment    mixed
_refine_ls_extinction_method     'SHELXL-2014/7 (Sheldrick 2014'
_refine_ls_extinction_coef       0.0066(14)
_refine_ls_extinction_expression Fc^*^=kFc[1+0.001xFc^2^\l^3^/sin(2\q)]^-1/4^
_refine_ls_number_reflns         7789
_refine_ls_number_parameters     222
_refine_ls_number_restraints     1
_refine_ls_R_factor_all          0.3803
_refine_ls_R_factor_gt           0.0954
_refine_ls_wR_factor_ref         0.3293
_refine_ls_wR_factor_gt          0.2111
_refine_ls_goodness_of_fit_ref   0.888
_refine_ls_restrained_S_all      0.888
_refine_ls_shift/su_max          0.000
_refine_ls_shift/su_mean         0.000

loop_
_atom_site_label
_atom_site_type_symbol
_atom_site_fract_x
_atom_site_fract_y
_atom_site_fract_z
_atom_site_U_iso_or_equiv
_atom_site_adp_type
_atom_site_occupancy
_atom_site_site_symmetry_order
_atom_site_calc_flag
_atom_site_refinement_flags_posn
_atom_site_refinement_flags_adp
_atom_site_refinement_flags_occupancy
_atom_site_disorder_assembly
_atom_site_disorder_group
O2 O 0.8347(2) 0.46203(18) 0.55326(10) 0.0798(7) Uani 1 1 d . . . . .
O1 O 0.6225(2) 0.51194(18) 0.57337(8) 0.0734(7) Uani 1 1 d . . . . .
O3 O 0.43565(19) 0.5591(2) 0.54420(8) 0.0827(7) Uani 1 1 d . . . . .
N1 N 0.75171(19) 0.6339(2) 0.52654(9) 0.0614(7) Uani 1 1 d . . . . .
O4 O 0.9076(2) 0.40174(19) 0.48172(10) 0.0913(8) Uani 1 1 d . . . . .
C17 C 0.8026(3) 0.5700(3) 0.48481(11) 0.0664(8) Uani 1 1 d . . . . .
H17A H 0.8681 0.6102 0.4678 0.080 Uiso 1 1 calc R U . . .
H17B H 0.7364 0.5538 0.4611 0.080 Uiso 1 1 calc R U . . .
C15 C 0.6165(2) 0.6579(3) 0.52064(12) 0.0688(9) Uani 1 1 d . . . . .
H15A H 0.5967 0.7275 0.5350 0.083 Uiso 1 1 calc R U . . .
H15B H 0.5939 0.6592 0.4857 0.083 Uiso 1 1 calc R U . . .
C18 C 0.8552(3) 0.4689(3) 0.50560(16) 0.0725(9) Uani 1 1 d . . . . .
C14 C 0.5473(3) 0.5719(3) 0.54666(11) 0.0691(9) Uani 1 1 d . . . . .
C16 C 0.8272(3) 0.7317(3) 0.53394(13) 0.0782(10) Uani 1 1 d . . . . .
H16A H 0.9143 0.7124 0.5376 0.117 Uiso 1 1 calc R U . . .
H16B H 0.8176 0.7782 0.5057 0.117 Uiso 1 1 calc R U . . .
H16C H 0.7990 0.7683 0.5633 0.117 Uiso 1 1 calc R U . . .
C1 C 0.8040(4) 0.5931(3) 0.62311(15) 0.0910(11) Uani 1 1 d D . . . .
C8 C 0.3951(4) 0.7797(4) 0.63984(14) 0.0901(11) Uani 1 1 d . . . . .
C13 C 0.2949(4) 0.7233(4) 0.61993(14) 0.0943(12) Uani 1 1 d . . . . .
H13 H 0.3070 0.6543 0.6074 0.113 Uiso 1 1 calc R U . . .
C6 C 0.6191(4) 0.6955(3) 0.64696(13) 0.0922(12) Uani 1 1 d . . . . .
C7 C 0.5178(4) 0.7338(4) 0.64333(14) 0.0939(12) Uani 1 1 d . . . . .
C2 C 0.7459(4) 0.6573(4) 0.65448(14) 0.0962(12) Uani 1 1 d . . . . .
B1 B 0.7544(3) 0.5475(3) 0.57309(13) 0.0682(10) Uani 1 1 d . . . . .
C12 C 0.1788(4) 0.7690(5) 0.61880(17) 0.1150(15) Uani 1 1 d . . . . .
H12 H 0.1116 0.7305 0.6056 0.138 Uiso 1 1 calc R U . . .
C9 C 0.3738(5) 0.8822(4) 0.65839(16) 0.1123(14) Uani 1 1 d . . . . .
H9 H 0.4396 0.9217 0.6722 0.135 Uiso 1 1 calc R U . . .
C11 C 0.1589(6) 0.8697(6) 0.63653(19) 0.1249(18) Uani 1 1 d . . . . .
H11 H 0.0790 0.9003 0.6350 0.150 Uiso 1 1 calc R U . . .
C10 C 0.2548(7) 0.9246(5) 0.65623(18) 0.1280(18) Uani 1 1 d . . . . .
H10 H 0.2405 0.9933 0.6688 0.154 Uiso 1 1 calc R U . . .
C3 C 0.8060(6) 0.7007(6) 0.7017(2) 0.156(2) Uani 1 1 d . . . . .
H3 H 0.8943 0.6784 0.6991 0.187 Uiso 1 1 calc R U . . .
C5 C 0.8120(7) 0.8207(6) 0.7026(2) 0.188(3) Uani 1 1 d . . . . .
H5A H 0.8426 0.8465 0.6712 0.282 Uiso 1 1 calc R U . . .
H5B H 0.7294 0.8494 0.7086 0.282 Uiso 1 1 calc R U . . .
H5C H 0.8680 0.8436 0.7286 0.282 Uiso 1 1 calc R U . . .
C4 C 0.7643(11) 0.6509(8) 0.7436(2) 0.301(6) Uani 1 1 d . . . . .
H4A H 0.7646 0.5744 0.7386 0.452 Uiso 1 1 calc R U . . .
H4B H 0.8187 0.6686 0.7709 0.452 Uiso 1 1 calc R U . . .
H4C H 0.6802 0.6744 0.7509 0.452 Uiso 1 1 calc R U . . .
H1 H 0.889(2) 0.568(3) 0.6302(12) 0.108(12) Uiso 1 1 d D . . . .

loop_
_atom_site_aniso_label
_atom_site_aniso_U_11
_atom_site_aniso_U_22
_atom_site_aniso_U_33
_atom_site_aniso_U_23
_atom_site_aniso_U_13
_atom_site_aniso_U_12
O2 0.0587(15) 0.0631(15) 0.1177(19) 0.0126(13) -0.0040(12) 0.0094(12)
O1 0.0564(14) 0.0693(15) 0.0947(14) 0.0083(11) 0.0016(11) -0.0109(12)
O3 0.0391(13) 0.1007(19) 0.1084(16) -0.0118(13) 0.0058(10) -0.0122(12)
N1 0.0323(12) 0.0531(16) 0.0988(17) 0.0021(13) -0.0047(11) 0.0000(12)
O4 0.0554(14) 0.0631(16) 0.156(2) -0.0162(14) 0.0123(14) 0.0041(12)
C17 0.0396(16) 0.061(2) 0.099(2) -0.0024(17) 0.0012(15) 0.0030(15)
C15 0.0322(15) 0.073(2) 0.101(2) 0.0124(17) 0.0010(14) 0.0065(15)
C18 0.0358(17) 0.059(2) 0.123(3) -0.001(2) 0.0022(17) -0.0049(16)
C14 0.0473(19) 0.075(2) 0.085(2) -0.0121(18) 0.0032(16) -0.0038(18)
C16 0.0479(19) 0.059(2) 0.128(3) -0.0053(19) -0.0019(16) -0.0075(17)
C1 0.069(3) 0.091(3) 0.113(3) -0.002(2) -0.025(2) 0.009(2)
C8 0.090(3) 0.087(3) 0.093(2) 0.002(2) 0.014(2) 0.011(3)
C13 0.093(3) 0.091(3) 0.099(3) 0.005(2) 0.013(2) 0.003(3)
C6 0.089(3) 0.098(3) 0.090(3) -0.009(2) -0.008(2) 0.002(3)
C7 0.095(3) 0.096(3) 0.091(3) -0.006(2) 0.005(2) 0.000(3)
C2 0.099(3) 0.097(3) 0.092(3) -0.008(2) -0.020(2) 0.005(3)
B1 0.045(2) 0.060(2) 0.100(3) 0.008(2) -0.0049(18) 0.0028(18)
C12 0.086(3) 0.143(5) 0.115(3) 0.016(3) 0.012(2) 0.004(3)
C9 0.110(4) 0.104(4) 0.123(3) -0.008(3) 0.004(3) 0.013(3)
C11 0.114(4) 0.149(5) 0.112(3) 0.028(3) 0.022(3) 0.044(4)
C10 0.149(5) 0.112(4) 0.123(4) 0.000(3) 0.018(3) 0.039(4)
C3 0.177(6) 0.174(7) 0.116(4) -0.036(4) -0.050(4) 0.024(5)
C5 0.203(7) 0.179(7) 0.181(6) -0.073(5) -0.033(5) -0.040(6)
C4 0.533(18) 0.274(11) 0.097(4) 0.008(6) -0.084(7) -0.109(11)

_geom_special_details            
;
 All esds (except the esd in the dihedral angle between two l.s. planes)
 are estimated using the full covariance matrix.  The cell esds are taken
 into account individually in the estimation of esds in distances, angles
 and torsion angles; correlations between esds in cell parameters are only
 used when they are defined by crystal symmetry.  An approximate (isotropic)
 treatment of cell esds is used for estimating esds involving l.s. planes.
;

loop_
_geom_bond_atom_site_label_1
_geom_bond_atom_site_label_2
_geom_bond_distance
_geom_bond_site_symmetry_2
_geom_bond_publ_flag
O2 C18 1.303(5) . ?
O2 B1 1.462(5) . ?
O1 C14 1.307(4) . ?
O1 B1 1.469(5) . ?
O3 C14 1.198(4) . ?
N1 C16 1.469(4) . ?
N1 C15 1.474(4) . ?
N1 C17 1.477(4) . ?
N1 B1 1.649(5) . ?
O4 C18 1.190(4) . ?
C17 C18 1.484(5) . ?
C17 H17A 0.9700 . ?
C17 H17B 0.9700 . ?
C15 C14 1.474(5) . ?
C15 H15A 0.9700 . ?
C15 H15B 0.9700 . ?
C16 H16A 0.9600 . ?
C16 H16B 0.9600 . ?
C16 H16C 0.9600 . ?
C1 C2 1.315(6) . ?
C1 B1 1.551(6) . ?
C1 H1 0.974(18) . ?
C8 C13 1.382(6) . ?
C8 C9 1.385(6) . ?
C8 C7 1.425(6) . ?
C13 C12 1.357(6) . ?
C13 H13 0.9300 . ?
C6 C7 1.180(5) . ?
C6 C2 1.442(6) . ?
C2 C3 1.520(7) . ?
C12 C11 1.355(7) . ?
C12 H12 0.9300 . ?
C9 C10 1.371(7) . ?
C9 H9 0.9300 . ?
C11 C10 1.336(7) . ?
C11 H11 0.9300 . ?
C10 H10 0.9300 . ?
C3 C4 1.359(9) . ?
C3 C5 1.494(8) . ?
C3 H3 0.9800 . ?
C5 H5A 0.9600 . ?
C5 H5B 0.9600 . ?
C5 H5C 0.9600 . ?
C4 H4A 0.9600 . ?
C4 H4B 0.9600 . ?
C4 H4C 0.9600 . ?

loop_
_geom_angle_atom_site_label_1
_geom_angle_atom_site_label_2
_geom_angle_atom_site_label_3
_geom_angle
_geom_angle_site_symmetry_1
_geom_angle_site_symmetry_3
_geom_angle_publ_flag
C18 O2 B1 114.1(3) . . ?
C14 O1 B1 114.1(3) . . ?
C16 N1 C15 112.2(3) . . ?
C16 N1 C17 110.3(2) . . ?
C15 N1 C17 112.5(2) . . ?
C16 N1 B1 115.2(3) . . ?
C15 N1 B1 103.3(2) . . ?
C17 N1 B1 102.7(3) . . ?
N1 C17 C18 107.8(3) . . ?
N1 C17 H17A 110.1 . . ?
C18 C17 H17A 110.1 . . ?
N1 C17 H17B 110.1 . . ?
C18 C17 H17B 110.1 . . ?
H17A C17 H17B 108.5 . . ?
C14 C15 N1 106.7(3) . . ?
C14 C15 H15A 110.4 . . ?
N1 C15 H15A 110.4 . . ?
C14 C15 H15B 110.4 . . ?
N1 C15 H15B 110.4 . . ?
H15A C15 H15B 108.6 . . ?
O4 C18 O2 124.3(3) . . ?
O4 C18 C17 124.4(4) . . ?
O2 C18 C17 111.3(3) . . ?
O3 C14 O1 124.0(3) . . ?
O3 C14 C15 124.3(3) . . ?
O1 C14 C15 111.7(3) . . ?
N1 C16 H16A 109.5 . . ?
N1 C16 H16B 109.5 . . ?
H16A C16 H16B 109.5 . . ?
N1 C16 H16C 109.5 . . ?
H16A C16 H16C 109.5 . . ?
H16B C16 H16C 109.5 . . ?
C2 C1 B1 128.2(4) . . ?
C2 C1 H1 120(2) . . ?
B1 C1 H1 112(2) . . ?
C13 C8 C9 118.7(4) . . ?
C13 C8 C7 121.7(4) . . ?
C9 C8 C7 119.5(4) . . ?
C12 C13 C8 119.6(5) . . ?
C12 C13 H13 120.2 . . ?
C8 C13 H13 120.2 . . ?
C7 C6 C2 174.5(4) . . ?
C6 C7 C8 179.0(4) . . ?
C1 C2 C6 123.2(3) . . ?
C1 C2 C3 123.7(4) . . ?
C6 C2 C3 113.1(4) . . ?
O2 B1 O1 109.8(3) . . ?
O2 B1 C1 112.6(3) . . ?
O1 B1 C1 115.4(3) . . ?
O2 B1 N1 101.9(3) . . ?
O1 B1 N1 100.5(2) . . ?
C1 B1 N1 115.3(3) . . ?
C11 C12 C13 121.4(5) . . ?
C11 C12 H12 119.3 . . ?
C13 C12 H12 119.3 . . ?
C10 C9 C8 119.2(5) . . ?
C10 C9 H9 120.4 . . ?
C8 C9 H9 120.4 . . ?
C10 C11 C12 119.5(5) . . ?
C10 C11 H11 120.3 . . ?
C12 C11 H11 120.3 . . ?
C11 C10 C9 121.5(5) . . ?
C11 C10 H10 119.2 . . ?
C9 C10 H10 119.2 . . ?
C4 C3 C5 117.1(6) . . ?
C4 C3 C2 113.3(6) . . ?
C5 C3 C2 112.7(5) . . ?
C4 C3 H3 104.0 . . ?
C5 C3 H3 104.0 . . ?
C2 C3 H3 104.0 . . ?
C3 C5 H5A 109.5 . . ?
C3 C5 H5B 109.5 . . ?
H5A C5 H5B 109.5 . . ?
C3 C5 H5C 109.5 . . ?
H5A C5 H5C 109.5 . . ?
H5B C5 H5C 109.5 . . ?
C3 C4 H4A 109.5 . . ?
C3 C4 H4B 109.5 . . ?
H4A C4 H4B 109.5 . . ?
C3 C4 H4C 109.5 . . ?
H4A C4 H4C 109.5 . . ?
H4B C4 H4C 109.5 . . ?

_refine_diff_density_max         0.272
_refine_diff_density_min         -0.176
_refine_diff_density_rms         0.046

_shelx_res_file                  
;

    shelx.res created by SHELXL-2014/7

TITL Rupam_0m_a.res in Pbcn
CELL  0.71073  10.6169  12.4259  26.8938   90.000   90.000   90.000
ZERR     8.00   0.0189   0.0183   0.0443    0.000    0.000    0.000
LATT   1
SYMM  1/2 - X, 1/2 - Y, 1/2 + Z
SYMM  - X,   Y, 1/2 - Z
SYMM  1/2 + X, 1/2 - Y, - Z
SFAC  C    H    B    N    O
UNIT  144 160 8 8 32
MERG   2
DFIX     0.980   0.020 C1 H1
FMAP   2
PLAN   20
ACTA
BOND   $H
LIST   6
L.S.  10
TEMP    23.00
WGHT    0.119200
EXTI    0.006635
FVAR       0.35033
O2    5    0.834666    0.462032    0.553258    11.00000    0.05866    0.06312 =
         0.11766    0.01258   -0.00399    0.00939
O1    5    0.622511    0.511939    0.573366    11.00000    0.05638    0.06925 =
         0.09470    0.00830    0.00158   -0.01087
O3    5    0.435652    0.559111    0.544201    11.00000    0.03907    0.10074 =
         0.10843   -0.01180    0.00582   -0.01225
N1    4    0.751705    0.633888    0.526543    11.00000    0.03229    0.05313 =
         0.09877    0.00213   -0.00472   -0.00003
O4    5    0.907582    0.401744    0.481719    11.00000    0.05538    0.06309 =
         0.15555   -0.01616    0.01231    0.00413
C17   1    0.802649    0.569997    0.484810    11.00000    0.03956    0.06117 =
         0.09857   -0.00240    0.00120    0.00296
AFIX  23
H17A  2    0.868055    0.610158    0.467785    11.00000   -1.20000
H17B  2    0.736354    0.553804    0.461147    11.00000   -1.20000
AFIX   0
C15   1    0.616528    0.657906    0.520641    11.00000    0.03223    0.07276 =
         0.10138    0.01242    0.00097    0.00647
AFIX  23
H15A  2    0.596735    0.727450    0.535042    11.00000   -1.20000
H15B  2    0.593935    0.659158    0.485698    11.00000   -1.20000
AFIX   0
C18   1    0.855209    0.468857    0.505597    11.00000    0.03577    0.05908 =
         0.12260   -0.00118    0.00217   -0.00486
C14   1    0.547273    0.571922    0.546658    11.00000    0.04726    0.07525 =
         0.08475   -0.01205    0.00317   -0.00380
C16   1    0.827195    0.731673    0.533935    11.00000    0.04793    0.05891 =
         0.12784   -0.00533   -0.00192   -0.00749
AFIX  33
H16A  2    0.914276    0.712435    0.537598    11.00000   -1.50000
H16B  2    0.817604    0.778215    0.505697    11.00000   -1.50000
H16C  2    0.799035    0.768266    0.563342    11.00000   -1.50000
AFIX   0
C1    1    0.804002    0.593068    0.623108    11.00000    0.06931    0.09083 =
         0.11285   -0.00164   -0.02478    0.00941
C8    1    0.395054    0.779745    0.639840    11.00000    0.08976    0.08749 =
         0.09308    0.00179    0.01382    0.01124
C13   1    0.294892    0.723272    0.619929    11.00000    0.09303    0.09085 =
         0.09909    0.00513    0.01340    0.00337
AFIX  43
H13   2    0.306954    0.654305    0.607370    11.00000   -1.20000
AFIX   0
C6    1    0.619070    0.695487    0.646957    11.00000    0.08851    0.09771 =
         0.09030   -0.00878   -0.00837    0.00216
C7    1    0.517751    0.733817    0.643326    11.00000    0.09513    0.09564 =
         0.09093   -0.00597    0.00460   -0.00036
C2    1    0.745946    0.657284    0.654476    11.00000    0.09920    0.09746 =
         0.09198   -0.00765   -0.02047    0.00463
B1    3    0.754414    0.547516    0.573094    11.00000    0.04488    0.05987 =
         0.09983    0.00800   -0.00491    0.00279
C12   1    0.178829    0.768998    0.618803    11.00000    0.08609    0.14348 =
         0.11548    0.01594    0.01220    0.00428
AFIX  43
H12   2    0.111605    0.730460    0.605593    11.00000   -1.20000
AFIX   0
C9    1    0.373820    0.882171    0.658391    11.00000    0.10982    0.10437 =
         0.12257   -0.00771    0.00440    0.01302
AFIX  43
H9    2    0.439564    0.921659    0.672151    11.00000   -1.20000
AFIX   0
C11   1    0.158882    0.869676    0.636534    11.00000    0.11367    0.14878 =
         0.11228    0.02846    0.02179    0.04426
AFIX  43
H11   2    0.079025    0.900254    0.634998    11.00000   -1.20000
AFIX   0
C10   1    0.254802    0.924619    0.656228    11.00000    0.14901    0.11208 =
         0.12288   -0.00008    0.01769    0.03920
AFIX  43
H10   2    0.240496    0.993290    0.668766    11.00000   -1.20000
AFIX   0
C3    1    0.805966    0.700669    0.701730    11.00000    0.17718    0.17373 =
         0.11584   -0.03554   -0.05009    0.02362
AFIX  13
H3    2    0.894278    0.678412    0.699150    11.00000   -1.20000
AFIX   0
C5    1    0.812044    0.820744    0.702615    11.00000    0.20262    0.17900 =
         0.18146   -0.07302   -0.03334   -0.04020
AFIX  33
H5A   2    0.842644    0.846478    0.671200    11.00000   -1.50000
H5B   2    0.729438    0.849370    0.708602    11.00000   -1.50000
H5C   2    0.867956    0.843560    0.728613    11.00000   -1.50000
AFIX   0
C4    1    0.764294    0.650884    0.743598    11.00000    0.53336    0.27353 =
         0.09688    0.00829   -0.08361   -0.10860
AFIX  33
H4A   2    0.764551    0.574394    0.738580    11.00000   -1.50000
H4B   2    0.818703    0.668637    0.770903    11.00000   -1.50000
H4C   2    0.680185    0.674447    0.750892    11.00000   -1.50000
AFIX   0
H1    2    0.888944    0.567713    0.630231    11.00000    0.10849
HKLF    4

REM  Rupam_0m_a.res in Pbcn
REM R1 =  0.0954 for    1606 Fo > 4sig(Fo)  and  0.3803 for all    7789 data
REM    222 parameters refined using      1 restraints

END

WGHT      0.1197      0.0000

REM Highest difference peak  0.272,  deepest hole -0.176,  1-sigma level  0.046
Q1    1   0.9117  0.6292  0.7192  11.00000  0.05    0.27
Q2    1   0.7187  0.6237  0.5280  11.00000  0.05    0.17
Q3    1   0.7257  0.5307  0.4794  11.00000  0.05    0.17
Q4    1   0.7010  0.5205  0.5713  11.00000  0.05    0.17
Q5    1   0.7348  0.6766  0.7438  11.00000  0.05    0.17
Q6    1   0.3215  0.5981  0.5330  11.00000  0.05    0.16
Q7    1   0.7197  0.4660  0.5578  11.00000  0.05    0.16
Q8    1   0.7140  0.7364  0.7349  11.00000  0.05    0.16
Q9    1   0.7797  0.8673  0.5353  11.00000  0.05    0.16
Q10   1   0.8942  0.5227  0.5745  11.00000  0.05    0.15
Q11   1   0.6692  0.5555  0.4877  11.00000  0.05    0.15
Q12   1   0.6829  0.4633  0.5094  11.00000  0.05    0.14
Q13   1   0.7833  0.6150  0.5361  11.00000  0.05    0.14
Q14   1   0.7998  0.4904  0.5619  11.00000  0.05    0.14
Q15   1   0.3039  1.0474  0.6580  11.00000  0.05    0.13
Q16   1   0.8192  0.7634  0.5446  11.00000  0.05    0.13
Q17   1   0.3345  0.5282  0.5741  11.00000  0.05    0.13
Q18   1   0.8639  0.6180  0.5630  11.00000  0.05    0.13
Q19   1   0.2303  0.5706  0.5808  11.00000  0.05    0.13
Q20   1   0.6825  0.6896  0.6537  11.00000  0.05    0.12
;
_shelx_res_checksum              59195
####################################################################### 
# 
# This file contains crystal structure data downloaded from the 
# Cambridge Structural Database (CSD) hosted by the Cambridge 
# Crystallographic Data Centre (CCDC).
# 
# Full information about CCDC data access policies and citation 
# guidelines are available at http://www.ccdc.cam.ac.uk/access/V1 
# 
# Audit and citation data items may have been added by the CCDC. 
# Please retain this information to preserve the provenance of 
# this file and to allow appropriate attribution of the data. 
# 
#######################################################################

data_shelx_CCDC1
_database_code_depnum_ccdc_archive 'CCDC 2298319'
loop_
_audit_author_name
_audit_author_address
'Samir Manna'
;IIT kharagpur
India
;
_audit_update_record             
;
2023-09-29 deposited with the CCDC.	2024-02-27 downloaded from the CCDC.
;

_audit_creation_method           SHELXL-2014/7
_shelx_SHELXL_version_number     2014/7
_chemical_name_systematic        ?
_chemical_name_common            ?
_chemical_melting_point          ?
_chemical_formula_moiety         ?
_chemical_formula_sum            'C31 H37 B O2 Si'
_chemical_formula_weight         480.50

loop_
_atom_type_symbol
_atom_type_description
_atom_type_scat_dispersion_real
_atom_type_scat_dispersion_imag
_atom_type_scat_source
C C 0.0033 0.0016 'International Tables Vol C Tables 4.2.6.8 and 6.1.1.4'
H H 0.0000 0.0000 'International Tables Vol C Tables 4.2.6.8 and 6.1.1.4'
B B 0.0013 0.0007 'International Tables Vol C Tables 4.2.6.8 and 6.1.1.4'
O O 0.0106 0.0060 'International Tables Vol C Tables 4.2.6.8 and 6.1.1.4'
Si Si 0.0817 0.0704 'International Tables Vol C Tables 4.2.6.8 and 6.1.1.4'

_space_group_crystal_system      triclinic
_space_group_IT_number           2
_space_group_name_H-M_alt        'P -1'
_space_group_name_Hall           '-P 1'

_shelx_space_group_comment       
;
The symmetry employed for this shelxl refinement is uniquely defined
by the following loop, which should always be used as a source of
symmetry information in preference to the above space-group names.
They are only intended as comments.
;

loop_
_space_group_symop_operation_xyz
'x, y, z'
'-x, -y, -z'

_cell_length_a                   10.562(6)
_cell_length_b                   12.806(9)
_cell_length_c                   13.142(10)
_cell_angle_alpha                61.44(3)
_cell_angle_beta                 71.55(3)
_cell_angle_gamma                72.89(3)
_cell_volume                     1459.1(18)
_cell_formula_units_Z            2
_cell_measurement_temperature    296(2)
_cell_measurement_reflns_used    6456
_cell_measurement_theta_min      1.954
_cell_measurement_theta_max      27.243

_exptl_crystal_description       niddle
_exptl_crystal_colour            colorless
_exptl_crystal_density_meas      ?
_exptl_crystal_density_method    'not measured'
_exptl_crystal_density_diffrn    1.094
_exptl_crystal_F_000             516
_exptl_transmission_factor_min   0.761
_exptl_transmission_factor_max   0.836
_exptl_crystal_size_max          0.18
_exptl_crystal_size_mid          0.14
_exptl_crystal_size_min          0.11
_exptl_absorpt_coefficient_mu    0.104
_shelx_estimated_absorpt_T_min   ?
_shelx_estimated_absorpt_T_max   ?
_exptl_absorpt_correction_type   multi-scan
_exptl_absorpt_correction_T_min  ?
_exptl_absorpt_correction_T_max  ?
_exptl_absorpt_process_details   ?
_exptl_absorpt_special_details   ?
_diffrn_ambient_temperature      296(2)
_diffrn_radiation_wavelength     0.71073
_diffrn_radiation_type           MoK\a
_diffrn_source                   ?
_diffrn_measurement_device_type  'Bruker SMART APEX'
_diffrn_measurement_method       ?
_diffrn_detector_area_resol_mean ?
_diffrn_reflns_number            22755
_diffrn_reflns_av_unetI/netI     0.2023
_diffrn_reflns_av_R_equivalents  0.1464
_diffrn_reflns_limit_h_min       -13
_diffrn_reflns_limit_h_max       13
_diffrn_reflns_limit_k_min       -16
_diffrn_reflns_limit_k_max       16
_diffrn_reflns_limit_l_min       -16
_diffrn_reflns_limit_l_max       16
_diffrn_reflns_theta_min         1.954
_diffrn_reflns_theta_max         27.243
_diffrn_reflns_theta_full        25.242
_diffrn_measured_fraction_theta_max 0.989
_diffrn_measured_fraction_theta_full 0.999
_diffrn_reflns_Laue_measured_fraction_max 0.989
_diffrn_reflns_Laue_measured_fraction_full 0.999
_diffrn_reflns_point_group_measured_fraction_max 0.989
_diffrn_reflns_point_group_measured_fraction_full 0.999
_reflns_number_total             6456
_reflns_number_gt                1967
_reflns_threshold_expression     'I > 2\s(I)'
_reflns_Friedel_coverage         0.000
_reflns_Friedel_fraction_max     .
_reflns_Friedel_fraction_full    .

_reflns_special_details          
;
 Reflections were merged by SHELXL according to the crystal
 class for the calculation of statistics and refinement.
 
 _reflns_Friedel_fraction is defined as the number of unique
 Friedel pairs measured divided by the number that would be
 possible theoretically, ignoring centric projections and
 systematic absences.
;

_computing_data_collection       'SMART 5.628 (Bruker, 2003)'
_computing_cell_refinement       'SAINT 6.45 ( Bruker, 2003)'
_computing_data_reduction        'SAINT 6.45 ( Bruker, 2003)'
_computing_structure_solution    SIR-97
_computing_structure_refinement  'SHELXL-2014/7 (Sheldrick, 2014)'
_computing_molecular_graphics    ?
_computing_publication_material  ?
_refine_special_details          ?
_refine_ls_structure_factor_coef Fsqd
_refine_ls_matrix_type           full
_refine_ls_weighting_scheme      calc
_refine_ls_weighting_details     
'w=1/[\s^2^(Fo^2^)+(0.2000P)^2^] where P=(Fo^2^+2Fc^2^)/3'
_atom_sites_solution_primary     ?
_atom_sites_solution_secondary   ?
_atom_sites_solution_hydrogens   geom
_refine_ls_hydrogen_treatment    constr
_refine_ls_extinction_method     none
_refine_ls_extinction_coef       .
_refine_ls_number_reflns         6456
_refine_ls_number_parameters     316
_refine_ls_number_restraints     285
_refine_ls_R_factor_all          0.2941
_refine_ls_R_factor_gt           0.1287
_refine_ls_wR_factor_ref         0.4548
_refine_ls_wR_factor_gt          0.3592
_refine_ls_goodness_of_fit_ref   1.038
_refine_ls_restrained_S_all      1.085
_refine_ls_shift/su_max          0.001
_refine_ls_shift/su_mean         0.000

loop_
_atom_site_label
_atom_site_type_symbol
_atom_site_fract_x
_atom_site_fract_y
_atom_site_fract_z
_atom_site_U_iso_or_equiv
_atom_site_adp_type
_atom_site_occupancy
_atom_site_site_symmetry_order
_atom_site_calc_flag
_atom_site_refinement_flags_posn
_atom_site_refinement_flags_adp
_atom_site_refinement_flags_occupancy
_atom_site_disorder_assembly
_atom_site_disorder_group
Si Si 0.10721(18) 0.44705(18) 0.71004(19) 0.0959(8) Uani 1 1 d . U . . .
O2 O 0.7093(5) 0.2438(4) 0.3124(4) 0.1172(17) Uani 1 1 d . U . . .
O1 O 0.7067(5) 0.0549(4) 0.4422(4) 0.1230(18) Uani 1 1 d . U . . .
C9 C 0.5532(6) 0.2113(6) 0.5145(5) 0.0751(16) Uani 1 1 d . U . . .
C26 C 0.8157(7) 0.0539(7) 0.3355(6) 0.0944(19) Uani 1 1 d . U . . .
C24 C 0.3407(6) 0.2510(6) 0.3454(6) 0.0868(18) Uani 1 1 d . U . . .
H24 H 0.3512 0.1903 0.4198 0.104 Uiso 1 1 calc R U . . .
C10 C 0.4525(6) 0.3019(6) 0.4892(6) 0.0821(17) Uani 1 1 d . U . . .
C20 C 0.3688(6) 0.4522(7) 0.1816(6) 0.0939(19) Uani 1 1 d . U . . .
C17 C 0.4770(6) 0.5077(6) 0.3111(7) 0.095(2) Uani 1 1 d . U . . .
H17 H 0.5109 0.5256 0.3571 0.114 Uiso 1 1 calc R U . . .
C4 C 0.7011(6) 0.0700(6) 0.7956(6) 0.0836(17) Uani 1 1 d . U . . .
C11 C 0.3512(6) 0.3389(6) 0.5736(6) 0.0820(18) Uani 1 1 d . U . . .
C25 C 0.3853(6) 0.3649(7) 0.3007(6) 0.0905(18) Uani 1 1 d . U . . .
C3 C 0.7800(7) 0.1062(7) 0.8351(7) 0.103(2) Uani 1 1 d . U . . .
H3 H 0.8148 0.1772 0.7855 0.124 Uiso 1 1 calc R U . . .
C16 C 0.4406(6) 0.3946(7) 0.3586(6) 0.0929(18) Uani 1 1 d . U . . .
C8 C 0.5588(6) 0.1288(6) 0.6470(5) 0.0907(19) Uani 1 1 d . U . . .
H8A H 0.4768 0.1502 0.6978 0.109 Uiso 1 1 calc R U . . .
H8B H 0.5673 0.0449 0.6637 0.109 Uiso 1 1 calc R U . . .
C5 C 0.6500(7) -0.0328(7) 0.8741(7) 0.101(2) Uani 1 1 d . U . . .
H5 H 0.5958 -0.0607 0.8521 0.121 Uiso 1 1 calc R U . . .
C2 C 0.8076(8) 0.0391(8) 0.9460(7) 0.107(2) Uani 1 1 d . U . . .
H2 H 0.8629 0.0642 0.9698 0.128 Uiso 1 1 calc R U . . .
C12 C 0.2592(7) 0.3784(6) 0.6342(6) 0.093(2) Uani 1 1 d . U . . .
B1 B 0.6564(7) 0.1727(7) 0.4215(6) 0.0687(17) Uani 1 1 d . U . . .
C1 C 0.7580(8) -0.0593(8) 1.0189(7) 0.113(3) Uani 1 1 d . U . . .
H1 H 0.7791 -0.1033 1.0935 0.136 Uiso 1 1 calc R U . . .
C6 C 0.6787(8) -0.0973(7) 0.9890(7) 0.115(2) Uani 1 1 d . U . . .
H6 H 0.6417 -0.1663 1.0430 0.138 Uiso 1 1 calc R U . . .
C7 C 0.6784(7) 0.1474(7) 0.6684(6) 0.101(2) Uani 1 1 d . U . . .
H7A H 0.6678 0.2318 0.6508 0.121 Uiso 1 1 calc R U . . .
H7B H 0.7585 0.1293 0.6140 0.121 Uiso 1 1 calc R U . . .
C18 C 0.4644(8) 0.5957(8) 0.1962(9) 0.131(3) Uani 1 1 d . U . . .
H18 H 0.4904 0.6702 0.1661 0.158 Uiso 1 1 calc R U . . .
C21 C 0.3109(8) 0.4150(9) 0.1262(8) 0.123(3) Uani 1 1 d . U . . .
H21 H 0.3029 0.4685 0.0488 0.148 Uiso 1 1 calc R U . . .
C23 C 0.2851(8) 0.2360(8) 0.2782(8) 0.116(2) Uani 1 1 d . U . . .
H23 H 0.2556 0.1628 0.3102 0.139 Uiso 1 1 calc R U . . .
C27 C 0.7895(9) 0.1718(8) 0.2478(8) 0.124(2) Uani 1 1 d . U . . .
C13 C 0.1400(8) 0.4476(8) 0.8378(7) 0.134(3) Uani 1 1 d . U . . .
H13A H 0.2084 0.4956 0.8118 0.201 Uiso 1 1 calc R U . . .
H13B H 0.0582 0.4810 0.8783 0.201 Uiso 1 1 calc R U . . .
H13C H 0.1706 0.3664 0.8907 0.201 Uiso 1 1 calc R U . . .
C19 C 0.4091(8) 0.5668(9) 0.1252(9) 0.138(3) Uani 1 1 d . U . . .
H19 H 0.4010 0.6204 0.0478 0.165 Uiso 1 1 calc R U . . .
C22 C 0.2656(10) 0.3131(10) 0.1694(9) 0.143(3) Uani 1 1 d . U . . .
H22 H 0.2238 0.2964 0.1276 0.171 Uiso 1 1 calc R U . . .
C14 C -0.0223(8) 0.3568(9) 0.7554(9) 0.169(4) Uani 1 1 d . U . . .
H14A H -0.0378 0.3578 0.6867 0.254 Uiso 1 1 calc R U . . .
H14B H 0.0075 0.2752 0.8079 0.254 Uiso 1 1 calc R U . . .
H14C H -0.1049 0.3897 0.7955 0.254 Uiso 1 1 calc R U . . .
C15 C 0.0597(11) 0.6052(8) 0.5989(9) 0.176(4) Uani 1 1 d . U . . .
H15A H 0.0429 0.6030 0.5324 0.264 Uiso 1 1 calc R U . . .
H15B H -0.0205 0.6447 0.6350 0.264 Uiso 1 1 calc R U . . .
H15C H 0.1325 0.6488 0.5726 0.264 Uiso 1 1 calc R U . . .
C30 C 0.8279(12) -0.0541(9) 0.3226(9) 0.211(6) Uani 1 1 d . U . . .
H30A H 0.8458 -0.1233 0.3941 0.317 Uiso 1 1 calc R U . . .
H30B H 0.7451 -0.0548 0.3076 0.317 Uiso 1 1 calc R U . . .
H30C H 0.9011 -0.0563 0.2575 0.317 Uiso 1 1 calc R U . . .
C29 C 0.8763(11) 0.2297(9) 0.1441(8) 0.188(4) Uani 1 1 d . U . . .
H29A H 0.8314 0.3096 0.1012 0.282 Uiso 1 1 calc R U . . .
H29B H 0.9552 0.2346 0.1619 0.282 Uiso 1 1 calc R U . . .
H29C H 0.9028 0.1854 0.0967 0.282 Uiso 1 1 calc R U . . .
C28 C 0.6750(12) 0.1570(12) 0.1950(11) 0.218(5) Uani 1 1 d . U . . .
H28A H 0.6065 0.1169 0.2597 0.327 Uiso 1 1 calc R U . . .
H28B H 0.6341 0.2354 0.1448 0.327 Uiso 1 1 calc R U . . .
H28C H 0.7184 0.1103 0.1501 0.327 Uiso 1 1 calc R U . . .
C31 C 0.9554(9) 0.0672(12) 0.3515(11) 0.223(5) Uani 1 1 d . U . . .
H31A H 0.9913 -0.0074 0.4105 0.335 Uiso 1 1 calc R U . . .
H31B H 1.0199 0.0861 0.2775 0.335 Uiso 1 1 calc R U . . .
H31C H 0.9377 0.1306 0.3761 0.335 Uiso 1 1 calc R U . . .

loop_
_atom_site_aniso_label
_atom_site_aniso_U_11
_atom_site_aniso_U_22
_atom_site_aniso_U_33
_atom_site_aniso_U_23
_atom_site_aniso_U_13
_atom_site_aniso_U_12
Si 0.0775(13) 0.0911(15) 0.1091(17) -0.0590(13) 0.0087(10) -0.0022(10)
O2 0.122(4) 0.083(3) 0.100(3) -0.044(3) 0.031(3) -0.002(3)
O1 0.144(4) 0.091(3) 0.087(3) -0.044(3) 0.013(3) 0.015(3)
C9 0.073(3) 0.083(4) 0.070(3) -0.040(3) -0.014(3) -0.002(3)
C26 0.097(4) 0.098(4) 0.085(4) -0.062(4) -0.008(3) 0.018(3)
C24 0.072(4) 0.095(4) 0.088(4) -0.044(4) -0.015(3) 0.001(3)
C10 0.072(4) 0.090(4) 0.077(4) -0.041(3) -0.010(3) 0.001(3)
C20 0.064(4) 0.115(5) 0.078(4) -0.040(4) -0.014(3) 0.017(3)
C17 0.080(4) 0.083(4) 0.111(5) -0.045(4) 0.003(4) -0.017(3)
C4 0.079(4) 0.092(5) 0.077(4) -0.040(3) -0.019(3) -0.002(3)
C11 0.072(4) 0.090(5) 0.080(4) -0.042(4) -0.009(3) -0.006(3)
C25 0.065(4) 0.108(5) 0.093(4) -0.060(4) -0.007(3) 0.011(3)
C3 0.102(5) 0.117(6) 0.102(5) -0.051(4) -0.026(4) -0.020(4)
C16 0.070(4) 0.102(4) 0.097(4) -0.055(3) -0.007(3) 0.011(3)
C8 0.080(4) 0.108(5) 0.076(4) -0.044(4) -0.014(3) 0.000(3)
C5 0.115(5) 0.108(5) 0.090(4) -0.044(4) -0.027(4) -0.022(4)
C2 0.112(5) 0.134(6) 0.099(5) -0.066(4) -0.038(4) -0.008(5)
C12 0.079(4) 0.090(5) 0.109(5) -0.057(4) 0.008(3) -0.017(3)
B1 0.064(4) 0.077(4) 0.061(4) -0.033(3) -0.015(3) 0.002(3)
C1 0.129(6) 0.124(6) 0.088(5) -0.050(5) -0.039(4) 0.002(5)
C6 0.151(7) 0.094(5) 0.085(5) -0.024(4) -0.025(4) -0.026(5)
C7 0.091(4) 0.129(6) 0.081(4) -0.038(4) -0.018(3) -0.027(4)
C18 0.101(6) 0.110(6) 0.137(6) -0.034(5) -0.008(5) -0.007(5)
C21 0.092(5) 0.160(7) 0.110(6) -0.067(5) -0.017(4) 0.001(5)
C23 0.116(6) 0.131(6) 0.112(6) -0.068(5) -0.049(5) 0.020(4)
C27 0.130(6) 0.116(5) 0.092(5) -0.059(4) 0.028(4) -0.005(4)
C13 0.111(6) 0.172(8) 0.134(6) -0.107(6) 0.013(5) -0.014(5)
C19 0.096(6) 0.135(6) 0.134(7) -0.044(5) -0.011(5) 0.007(5)
C22 0.134(7) 0.166(8) 0.122(6) -0.062(6) -0.045(5) 0.003(6)
C14 0.093(5) 0.187(9) 0.250(11) -0.138(8) 0.032(6) -0.051(6)
C15 0.198(10) 0.123(6) 0.164(8) -0.061(6) -0.040(7) 0.033(6)
C30 0.285(13) 0.141(7) 0.170(9) -0.107(7) 0.100(8) -0.071(8)
C29 0.204(9) 0.140(8) 0.124(7) -0.051(6) 0.064(6) -0.012(6)
C28 0.203(9) 0.293(13) 0.194(10) -0.167(10) -0.049(8) 0.029(8)
C31 0.117(6) 0.364(15) 0.235(11) -0.215(11) -0.039(6) 0.053(7)

_geom_special_details            
;
 All esds (except the esd in the dihedral angle between two l.s. planes)
 are estimated using the full covariance matrix.  The cell esds are taken
 into account individually in the estimation of esds in distances, angles
 and torsion angles; correlations between esds in cell parameters are only
 used when they are defined by crystal symmetry.  An approximate (isotropic)
 treatment of cell esds is used for estimating esds involving l.s. planes.
;

loop_
_geom_bond_atom_site_label_1
_geom_bond_atom_site_label_2
_geom_bond_distance
_geom_bond_site_symmetry_2
_geom_bond_publ_flag
Si C13 1.822(8) . ?
Si C14 1.822(8) . ?
Si C12 1.827(7) . ?
Si C15 1.877(9) . ?
O2 B1 1.320(8) . ?
O2 C27 1.456(8) . ?
O1 B1 1.364(8) . ?
O1 C26 1.509(7) . ?
C9 C10 1.310(8) . ?
C9 B1 1.530(9) . ?
C9 C8 1.556(8) . ?
C26 C27 1.406(10) . ?
C26 C30 1.437(10) . ?
C26 C31 1.621(11) . ?
C24 C23 1.311(8) . ?
C24 C25 1.451(9) . ?
C24 H24 0.9300 . ?
C10 C11 1.433(8) . ?
C10 C16 1.572(9) . ?
C20 C21 1.384(10) . ?
C20 C19 1.419(10) . ?
C20 C25 1.454(9) . ?
C17 C16 1.395(9) . ?
C17 C18 1.408(10) . ?
C17 H17 0.9300 . ?
C4 C5 1.362(9) . ?
C4 C3 1.381(8) . ?
C4 C7 1.538(9) . ?
C11 C12 1.200(8) . ?
C25 C16 1.324(8) . ?
C3 C2 1.368(9) . ?
C3 H3 0.9300 . ?
C8 C7 1.482(8) . ?
C8 H8A 0.9700 . ?
C8 H8B 0.9700 . ?
C5 C6 1.416(9) . ?
C5 H5 0.9300 . ?
C2 C1 1.302(10) . ?
C2 H2 0.9300 . ?
C1 C6 1.313(9) . ?
C1 H1 0.9300 . ?
C6 H6 0.9300 . ?
C7 H7A 0.9700 . ?
C7 H7B 0.9700 . ?
C18 C19 1.466(12) . ?
C18 H18 0.9300 . ?
C21 C22 1.320(11) . ?
C21 H21 0.9300 . ?
C23 C22 1.333(10) . ?
C23 H23 0.9300 . ?
C27 C29 1.375(10) . ?
C27 C28 1.665(13) . ?
C13 H13A 0.9600 . ?
C13 H13B 0.9600 . ?
C13 H13C 0.9600 . ?
C19 H19 0.9300 . ?
C22 H22 0.9300 . ?
C14 H14A 0.9600 . ?
C14 H14B 0.9600 . ?
C14 H14C 0.9600 . ?
C15 H15A 0.9600 . ?
C15 H15B 0.9600 . ?
C15 H15C 0.9600 . ?
C30 H30A 0.9600 . ?
C30 H30B 0.9600 . ?
C30 H30C 0.9600 . ?
C29 H29A 0.9600 . ?
C29 H29B 0.9600 . ?
C29 H29C 0.9600 . ?
C28 H28A 0.9600 . ?
C28 H28B 0.9600 . ?
C28 H28C 0.9600 . ?
C31 H31A 0.9600 . ?
C31 H31B 0.9600 . ?
C31 H31C 0.9600 . ?

loop_
_geom_angle_atom_site_label_1
_geom_angle_atom_site_label_2
_geom_angle_atom_site_label_3
_geom_angle
_geom_angle_site_symmetry_1
_geom_angle_site_symmetry_3
_geom_angle_publ_flag
C13 Si C14 111.0(4) . . ?
C13 Si C12 110.7(3) . . ?
C14 Si C12 106.3(3) . . ?
C13 Si C15 110.7(4) . . ?
C14 Si C15 111.4(5) . . ?
C12 Si C15 106.6(4) . . ?
B1 O2 C27 109.9(6) . . ?
B1 O1 C26 107.3(5) . . ?
C10 C9 B1 123.4(6) . . ?
C10 C9 C8 118.5(6) . . ?
B1 C9 C8 117.7(5) . . ?
C27 C26 C30 124.8(8) . . ?
C27 C26 O1 103.3(5) . . ?
C30 C26 O1 110.1(7) . . ?
C27 C26 C31 96.3(8) . . ?
C30 C26 C31 112.6(8) . . ?
O1 C26 C31 108.1(6) . . ?
C23 C24 C25 118.3(8) . . ?
C23 C24 H24 120.8 . . ?
C25 C24 H24 120.8 . . ?
C9 C10 C11 125.3(6) . . ?
C9 C10 C16 122.8(6) . . ?
C11 C10 C16 111.3(6) . . ?
C21 C20 C19 122.0(9) . . ?
C21 C20 C25 114.9(8) . . ?
C19 C20 C25 123.1(8) . . ?
C16 C17 C18 122.6(8) . . ?
C16 C17 H17 118.7 . . ?
C18 C17 H17 118.7 . . ?
C5 C4 C3 116.3(7) . . ?
C5 C4 C7 125.5(6) . . ?
C3 C4 C7 118.2(6) . . ?
C12 C11 C10 172.8(8) . . ?
C16 C25 C24 125.5(7) . . ?
C16 C25 C20 118.1(7) . . ?
C24 C25 C20 116.5(7) . . ?
C2 C3 C4 120.9(7) . . ?
C2 C3 H3 119.5 . . ?
C4 C3 H3 119.5 . . ?
C25 C16 C17 122.1(8) . . ?
C25 C16 C10 117.6(7) . . ?
C17 C16 C10 120.1(7) . . ?
C7 C8 C9 107.2(5) . . ?
C7 C8 H8A 110.3 . . ?
C9 C8 H8A 110.3 . . ?
C7 C8 H8B 110.3 . . ?
C9 C8 H8B 110.3 . . ?
H8A C8 H8B 108.5 . . ?
C4 C5 C6 120.5(7) . . ?
C4 C5 H5 119.7 . . ?
C6 C5 H5 119.7 . . ?
C1 C2 C3 121.3(8) . . ?
C1 C2 H2 119.3 . . ?
C3 C2 H2 119.3 . . ?
C11 C12 Si 172.2(7) . . ?
O2 B1 O1 109.9(6) . . ?
O2 B1 C9 127.1(6) . . ?
O1 B1 C9 123.0(6) . . ?
C2 C1 C6 121.2(8) . . ?
C2 C1 H1 119.4 . . ?
C6 C1 H1 119.4 . . ?
C1 C6 C5 119.6(8) . . ?
C1 C6 H6 120.2 . . ?
C5 C6 H6 120.2 . . ?
C8 C7 C4 114.1(6) . . ?
C8 C7 H7A 108.7 . . ?
C4 C7 H7A 108.7 . . ?
C8 C7 H7B 108.7 . . ?
C4 C7 H7B 108.7 . . ?
H7A C7 H7B 107.6 . . ?
C17 C18 C19 118.1(9) . . ?
C17 C18 H18 120.9 . . ?
C19 C18 H18 120.9 . . ?
C22 C21 C20 128.1(10) . . ?
C22 C21 H21 115.9 . . ?
C20 C21 H21 115.9 . . ?
C24 C23 C22 127.8(10) . . ?
C24 C23 H23 116.1 . . ?
C22 C23 H23 116.1 . . ?
C29 C27 C26 127.5(9) . . ?
C29 C27 O2 115.9(8) . . ?
C26 C27 O2 105.2(6) . . ?
C29 C27 C28 100.6(9) . . ?
C26 C27 C28 100.6(8) . . ?
O2 C27 C28 102.9(7) . . ?
Si C13 H13A 109.5 . . ?
Si C13 H13B 109.5 . . ?
H13A C13 H13B 109.5 . . ?
Si C13 H13C 109.5 . . ?
H13A C13 H13C 109.5 . . ?
H13B C13 H13C 109.5 . . ?
C20 C19 C18 116.0(9) . . ?
C20 C19 H19 122.0 . . ?
C18 C19 H19 122.0 . . ?
C21 C22 C23 114.2(10) . . ?
C21 C22 H22 122.9 . . ?
C23 C22 H22 122.9 . . ?
Si C14 H14A 109.5 . . ?
Si C14 H14B 109.5 . . ?
H14A C14 H14B 109.5 . . ?
Si C14 H14C 109.5 . . ?
H14A C14 H14C 109.5 . . ?
H14B C14 H14C 109.5 . . ?
Si C15 H15A 109.5 . . ?
Si C15 H15B 109.5 . . ?
H15A C15 H15B 109.5 . . ?
Si C15 H15C 109.5 . . ?
H15A C15 H15C 109.5 . . ?
H15B C15 H15C 109.5 . . ?
C26 C30 H30A 109.5 . . ?
C26 C30 H30B 109.5 . . ?
H30A C30 H30B 109.5 . . ?
C26 C30 H30C 109.5 . . ?
H30A C30 H30C 109.5 . . ?
H30B C30 H30C 109.5 . . ?
C27 C29 H29A 109.5 . . ?
C27 C29 H29B 109.5 . . ?
H29A C29 H29B 109.5 . . ?
C27 C29 H29C 109.5 . . ?
H29A C29 H29C 109.5 . . ?
H29B C29 H29C 109.5 . . ?
C27 C28 H28A 109.5 . . ?
C27 C28 H28B 109.5 . . ?
H28A C28 H28B 109.5 . . ?
C27 C28 H28C 109.5 . . ?
H28A C28 H28C 109.5 . . ?
H28B C28 H28C 109.5 . . ?
C26 C31 H31A 109.5 . . ?
C26 C31 H31B 109.5 . . ?
H31A C31 H31B 109.5 . . ?
C26 C31 H31C 109.5 . . ?
H31A C31 H31C 109.5 . . ?
H31B C31 H31C 109.5 . . ?

_refine_diff_density_max         0.639
_refine_diff_density_min         -0.322
_refine_diff_density_rms         0.064

_shelx_res_file                  
;

    shelx.res created by SHELXL-2014/7

TITL Rupam_22_0m_a.res in P-1
CELL  0.71073  10.5624  12.8061  13.1416   61.441   71.554   72.891
ZERR     2.00   0.0061   0.0085   0.0103    0.032    0.031    0.026
LATT   1
SFAC  C    H    B    O    SI
UNIT  62 74 2 4 2
MERG   2
RIGU
FMAP   2
PLAN   20
ACTA
BOND   $H
LIST   6
L.S.  10
TEMP    23.00
WGHT    0.200000
FVAR       0.67779
SI    5    0.107212    0.447051    0.710035    11.00000    0.07753    0.09107 =
         0.10912   -0.05897    0.00872   -0.00222
O2    4    0.709278    0.243832    0.312370    11.00000    0.12195    0.08286 =
         0.09962   -0.04390    0.03056   -0.00186
O1    4    0.706732    0.054935    0.442184    11.00000    0.14355    0.09132 =
         0.08745   -0.04420    0.01318    0.01472
C9    1    0.553206    0.211269    0.514453    11.00000    0.07329    0.08262 =
         0.07014   -0.04029   -0.01399   -0.00180
C26   1    0.815686    0.053945    0.335510    11.00000    0.09677    0.09780 =
         0.08460   -0.06179   -0.00815    0.01806
C24   1    0.340660    0.251049    0.345378    11.00000    0.07196    0.09462 =
         0.08814   -0.04381   -0.01536    0.00080
AFIX  43
H24   2    0.351188    0.190253    0.419801    11.00000   -1.20000
AFIX   0
C10   1    0.452515    0.301853    0.489201    11.00000    0.07225    0.08966 =
         0.07692   -0.04136   -0.00997    0.00095
C20   1    0.368751    0.452205    0.181609    11.00000    0.06415    0.11457 =
         0.07787   -0.04026   -0.01397    0.01730
C17   1    0.476979    0.507686    0.311090    11.00000    0.07967    0.08277 =
         0.11107   -0.04478    0.00298   -0.01719
AFIX  43
H17   2    0.510853    0.525607    0.357133    11.00000   -1.20000
AFIX   0
C4    1    0.701149    0.070010    0.795588    11.00000    0.07948    0.09241 =
         0.07736   -0.04008   -0.01915   -0.00236
C11   1    0.351158    0.338868    0.573598    11.00000    0.07176    0.08996 =
         0.08043   -0.04210   -0.00899   -0.00571
C25   1    0.385341    0.364949    0.300696    11.00000    0.06518    0.10803 =
         0.09335   -0.06004   -0.00654    0.01145
C3    1    0.779990    0.106224    0.835061    11.00000    0.10212    0.11687 =
         0.10216   -0.05147   -0.02612   -0.01983
AFIX  43
H3    2    0.814790    0.177228    0.785547    11.00000   -1.20000
AFIX   0
C16   1    0.440629    0.394590    0.358633    11.00000    0.06963    0.10219 =
         0.09671   -0.05499   -0.00744    0.01100
C8    1    0.558832    0.128838    0.646984    11.00000    0.08011    0.10772 =
         0.07608   -0.04353   -0.01376    0.00041
AFIX  23
H8A   2    0.476793    0.150179    0.697829    11.00000   -1.20000
H8B   2    0.567279    0.044947    0.663677    11.00000   -1.20000
AFIX   0
C5    1    0.650008   -0.032766    0.874135    11.00000    0.11490    0.10780 =
         0.09011   -0.04448   -0.02691   -0.02196
AFIX  43
H5    2    0.595785   -0.060733    0.852103    11.00000   -1.20000
AFIX   0
C2    1    0.807605    0.039106    0.945980    11.00000    0.11156    0.13431 =
         0.09933   -0.06568   -0.03847   -0.00781
AFIX  43
H2    2    0.862908    0.064246    0.969761    11.00000   -1.20000
AFIX   0
C12   1    0.259242    0.378431    0.634197    11.00000    0.07885    0.09050 =
         0.10930   -0.05690    0.00803   -0.01660
B1    3    0.656365    0.172728    0.421537    11.00000    0.06364    0.07706 =
         0.06112   -0.03263   -0.01520    0.00187
C1    1    0.758022   -0.059258    1.018921    11.00000    0.12948    0.12435 =
         0.08769   -0.04993   -0.03878    0.00158
AFIX  43
H1    2    0.779131   -0.103344    1.093534    11.00000   -1.20000
AFIX   0
C6    1    0.678742   -0.097328    0.989018    11.00000    0.15097    0.09417 =
         0.08496   -0.02418   -0.02489   -0.02583
AFIX  43
H6    2    0.641702   -0.166290    1.042998    11.00000   -1.20000
AFIX   0
C7    1    0.678404    0.147426    0.668358    11.00000    0.09096    0.12907 =
         0.08073   -0.03791   -0.01827   -0.02667
AFIX  23
H7A   2    0.667781    0.231837    0.650802    11.00000   -1.20000
H7B   2    0.758454    0.129260    0.613957    11.00000   -1.20000
AFIX   0
C18   1    0.464395    0.595748    0.196153    11.00000    0.10088    0.11017 =
         0.13677   -0.03351   -0.00796   -0.00671
AFIX  43
H18   2    0.490397    0.670158    0.166085    11.00000   -1.20000
AFIX   0
C21   1    0.310897    0.415009    0.126175    11.00000    0.09224    0.16036 =
         0.10994   -0.06674   -0.01679    0.00106
AFIX  43
H21   2    0.302923    0.468545    0.048792    11.00000   -1.20000
AFIX   0
C23   1    0.285058    0.236018    0.278152    11.00000    0.11552    0.13069 =
         0.11242   -0.06796   -0.04910    0.01987
AFIX  43
H23   2    0.255637    0.162760    0.310237    11.00000   -1.20000
AFIX   0
C27   1    0.789514    0.171815    0.247837    11.00000    0.12968    0.11604 =
         0.09206   -0.05878    0.02761   -0.00451
C13   1    0.139960    0.447574    0.837801    11.00000    0.11147    0.17233 =
         0.13447   -0.10730    0.01349   -0.01446
AFIX  33
H13A  2    0.208385    0.495603    0.811773    11.00000   -1.50000
H13B  2    0.058154    0.480969    0.878272    11.00000   -1.50000
H13C  2    0.170599    0.366426    0.890689    11.00000   -1.50000
AFIX   0
C19   1    0.409143    0.566847    0.125188    11.00000    0.09623    0.13512 =
         0.13444   -0.04366   -0.01089    0.00661
AFIX  43
H19   2    0.401040    0.620410    0.047841    11.00000   -1.20000
AFIX   0
C22   1    0.265627    0.313056    0.169405    11.00000    0.13440    0.16603 =
         0.12150   -0.06163   -0.04544    0.00347
AFIX  43
H22   2    0.223756    0.296405    0.127562    11.00000   -1.20000
AFIX   0
C14   1   -0.022310    0.356763    0.755397    11.00000    0.09318    0.18745 =
         0.24980   -0.13751    0.03211   -0.05082
AFIX  33
H14A  2   -0.037815    0.357823    0.686740    11.00000   -1.50000
H14B  2    0.007542    0.275174    0.807886    11.00000   -1.50000
H14C  2   -0.104902    0.389717    0.795469    11.00000   -1.50000
AFIX   0
C15   1    0.059718    0.605233    0.598925    11.00000    0.19791    0.12329 =
         0.16401   -0.06059   -0.03969    0.03281
AFIX  33
H15A  2    0.042897    0.603031    0.532395    11.00000   -1.50000
H15B  2   -0.020533    0.644749    0.634964    11.00000   -1.50000
H15C  2    0.132504    0.648805    0.572600    11.00000   -1.50000
AFIX   0
C30   1    0.827935   -0.054065    0.322611    11.00000    0.28533    0.14079 =
         0.16978   -0.10726    0.09963   -0.07109
AFIX  33
H30A  2    0.845822   -0.123288    0.394096    11.00000   -1.50000
H30B  2    0.745057   -0.054823    0.307587    11.00000   -1.50000
H30C  2    0.901113   -0.056263    0.257528    11.00000   -1.50000
AFIX   0
C29   1    0.876283    0.229744    0.144084    11.00000    0.20385    0.13986 =
         0.12400   -0.05050    0.06402   -0.01234
AFIX  33
H29A  2    0.831420    0.309641    0.101170    11.00000   -1.50000
H29B  2    0.955191    0.234610    0.161920    11.00000   -1.50000
H29C  2    0.902804    0.185418    0.096742    11.00000   -1.50000
AFIX   0
C28   1    0.675021    0.157044    0.195022    11.00000    0.20258    0.29267 =
         0.19440   -0.16687   -0.04914    0.02876
AFIX  33
H28A  2    0.606532    0.116922    0.259680    11.00000   -1.50000
H28B  2    0.634077    0.235397    0.144795    11.00000   -1.50000
H28C  2    0.718428    0.110294    0.150135    11.00000   -1.50000
AFIX   0
C31   1    0.955390    0.067155    0.351539    11.00000    0.11730    0.36390 =
         0.23475   -0.21488   -0.03890    0.05336
AFIX  33
H31A  2    0.991269   -0.007423    0.410513    11.00000   -1.50000
H31B  2    1.019936    0.086119    0.277535    11.00000   -1.50000
H31C  2    0.937696    0.130593    0.376060    11.00000   -1.50000
AFIX   0
HKLF    4

REM  Rupam_22_0m_a.res in P-1
REM R1 =  0.1287 for    1967 Fo > 4sig(Fo)  and  0.2941 for all    6456 data
REM    316 parameters refined using    285 restraints

END

WGHT      0.2000      0.0000

REM Highest difference peak  0.639,  deepest hole -0.322,  1-sigma level  0.064
Q1    1   0.9174 -0.0561  0.3958  11.00000  0.05    0.64
Q2    1   0.9712  0.1911  0.2432  11.00000  0.05    0.61
Q3    1   0.3999  0.2975  0.3979  11.00000  0.05    0.50
Q4    1   0.4416  0.6658  0.0983  11.00000  0.05    0.49
Q5    1   0.4203  0.4448  0.2716  11.00000  0.05    0.42
Q6    1   0.7060  0.0204  0.2947  11.00000  0.05    0.40
Q7    1   0.8568  0.1396  0.2771  11.00000  0.05    0.23
Q8    1   0.7428  0.2506  0.1524  11.00000  0.05    0.22
Q9    1   0.5845  0.1761  0.6071  11.00000  0.05    0.22
Q10   1   0.4967  0.5513  0.1445  11.00000  0.05    0.22
Q11   1   0.3630  0.2235  0.3813  11.00000  0.05    0.21
Q12   1   0.3676  0.5571  0.0664  11.00000  0.05    0.21
Q13   1   0.2460  0.3438  0.6439  11.00000  0.05    0.21
Q14   1   0.4771  0.6198  0.2234  11.00000  0.05    0.21
Q15   1   0.2742  0.3300  0.7403  11.00000  0.05    0.21
Q16   1  -0.0425  0.4652  0.6260  11.00000  0.05    0.21
Q17   1   0.2018  0.4219  0.5462  11.00000  0.05    0.20
Q18   1   0.6244 -0.1018  0.9570  11.00000  0.05    0.20
Q19   1   0.0879  0.6283  0.6204  11.00000  0.05    0.20
Q20   1   0.2978  0.3378  0.6127  11.00000  0.05    0.19
;
_shelx_res_checksum              13207
####################################################################### 
# 
# This file contains crystal structure data downloaded from the 
# Cambridge Structural Database (CSD) hosted by the Cambridge 
# Crystallographic Data Centre (CCDC).
# 
# Full information about CCDC data access policies and citation 
# guidelines are available at http://www.ccdc.cam.ac.uk/access/V1 
# 
# Audit and citation data items may have been added by the CCDC. 
# Please retain this information to preserve the provenance of 
# this file and to allow appropriate attribution of the data. 
# 
#######################################################################

data_shelx_CCDC2
_database_code_depnum_ccdc_archive 'CCDC 2298320'
loop_
_audit_author_name
_audit_author_address
'Samir Manna'
;IIT kharagpur
India
;
_audit_update_record             
;
2023-09-29 deposited with the CCDC.	2024-02-27 downloaded from the CCDC.
;

_audit_creation_method           SHELXL-2014/7
_shelx_SHELXL_version_number     2014/7
_chemical_name_systematic        ?
_chemical_name_common            ?
_chemical_melting_point          ?
_chemical_formula_moiety         ?
_chemical_formula_sum            'C11.50 H11 B0.50 N0.50 O2'
_chemical_formula_weight         193.61

loop_
_atom_type_symbol
_atom_type_description
_atom_type_scat_dispersion_real
_atom_type_scat_dispersion_imag
_atom_type_scat_source
C C 0.0033 0.0016 'International Tables Vol C Tables 4.2.6.8 and 6.1.1.4'
H H 0.0000 0.0000 'International Tables Vol C Tables 4.2.6.8 and 6.1.1.4'
B B 0.0013 0.0007 'International Tables Vol C Tables 4.2.6.8 and 6.1.1.4'
O O 0.0106 0.0060 'International Tables Vol C Tables 4.2.6.8 and 6.1.1.4'
N N 0.0061 0.0033 'International Tables Vol C Tables 4.2.6.8 and 6.1.1.4'

_space_group_crystal_system      orthorhombic
_space_group_IT_number           37
_space_group_name_H-M_alt        'C c c 2'
_space_group_name_Hall           'C 2 -2c'

_shelx_space_group_comment       
;
The symmetry employed for this shelxl refinement is uniquely defined
by the following loop, which should always be used as a source of
symmetry information in preference to the above space-group names.
They are only intended as comments.
;

loop_
_space_group_symop_operation_xyz
'x, y, z'
'-x, -y, z'
'x, -y, z+1/2'
'-x, y, z+1/2'
'x+1/2, y+1/2, z'
'-x+1/2, -y+1/2, z'
'x+1/2, -y+1/2, z+1/2'
'-x+1/2, y+1/2, z+1/2'

_cell_length_a                   11.125(7)
_cell_length_b                   35.01(2)
_cell_length_c                   10.586(7)
_cell_angle_alpha                90
_cell_angle_beta                 90
_cell_angle_gamma                90
_cell_volume                     4123(5)
_cell_formula_units_Z            16
_cell_measurement_temperature    296(2)
_cell_measurement_reflns_used    6895
_cell_measurement_theta_min      2.529
_cell_measurement_theta_max      33.207

_exptl_crystal_description       niddle
_exptl_crystal_colour            colorless
_exptl_crystal_density_meas      ?
_exptl_crystal_density_method    'not measured'
_exptl_crystal_density_diffrn    1.248
_exptl_crystal_F_000             1632
_exptl_transmission_factor_min   0.761
_exptl_transmission_factor_max   0.836
_exptl_crystal_size_max          0.18
_exptl_crystal_size_mid          0.14
_exptl_crystal_size_min          0.11
_exptl_absorpt_coefficient_mu    0.084
_shelx_estimated_absorpt_T_min   ?
_shelx_estimated_absorpt_T_max   ?
_exptl_absorpt_correction_type   multi-scan
_exptl_absorpt_correction_T_min  ?
_exptl_absorpt_correction_T_max  ?
_exptl_absorpt_process_details   ?
_exptl_absorpt_special_details   ?
_diffrn_ambient_temperature      296(2)
_diffrn_radiation_wavelength     0.71073
_diffrn_radiation_type           MoK\a
_diffrn_source                   ?
_diffrn_measurement_device_type  'Bruker SMART APEX'
_diffrn_measurement_method       ?
_diffrn_detector_area_resol_mean ?
_diffrn_reflns_number            31125
_diffrn_reflns_av_unetI/netI     0.1699
_diffrn_reflns_av_R_equivalents  0.1563
_diffrn_reflns_limit_h_min       -17
_diffrn_reflns_limit_h_max       14
_diffrn_reflns_limit_k_min       -52
_diffrn_reflns_limit_k_max       51
_diffrn_reflns_limit_l_min       -15
_diffrn_reflns_limit_l_max       16
_diffrn_reflns_theta_min         2.529
_diffrn_reflns_theta_max         33.207
_diffrn_reflns_theta_full        25.242
_diffrn_measured_fraction_theta_max 0.921
_diffrn_measured_fraction_theta_full 0.998
_diffrn_reflns_Laue_measured_fraction_max 0.921
_diffrn_reflns_Laue_measured_fraction_full 0.998
_diffrn_reflns_point_group_measured_fraction_max 0.870
_diffrn_reflns_point_group_measured_fraction_full 0.998
_reflns_number_total             6895
_reflns_number_gt                2597
_reflns_threshold_expression     'I > 2\s(I)'
_reflns_Friedel_coverage         0.802
_reflns_Friedel_fraction_max     0.814
_reflns_Friedel_fraction_full    0.997

_reflns_special_details          
;
 Reflections were merged by SHELXL according to the crystal
 class for the calculation of statistics and refinement.
 
 _reflns_Friedel_fraction is defined as the number of unique
 Friedel pairs measured divided by the number that would be
 possible theoretically, ignoring centric projections and
 systematic absences.
;

_computing_data_collection       'SMART 5.628 (Bruker, 2003)'
_computing_cell_refinement       'SAINT 6.45 ( Bruker, 2003)'
_computing_data_reduction        'SAINT 6.45 ( Bruker, 2003)'
_computing_structure_solution    SIR-97
_computing_structure_refinement  'SHELXL-2014/7 (Sheldrick, 2014)'
_computing_molecular_graphics    ?
_computing_publication_material  ?
_refine_special_details          ?
_refine_ls_structure_factor_coef Fsqd
_refine_ls_matrix_type           full
_refine_ls_weighting_scheme      calc
_refine_ls_weighting_details     
'w=1/[\s^2^(Fo^2^)+(0.0561P)^2^] where P=(Fo^2^+2Fc^2^)/3'
_atom_sites_solution_primary     ?
_atom_sites_solution_secondary   ?
_atom_sites_solution_hydrogens   mixed
_refine_ls_hydrogen_treatment    mixed
_refine_ls_extinction_method     none
_refine_ls_extinction_coef       .
_refine_ls_abs_structure_details 
;
 Flack x determined using 879 quotients [(I+)-(I-)]/[(I+)+(I-)]
 (Parsons, Flack and Wagner, Acta Cryst. B69 (2013) 249-259).
;
_refine_ls_abs_structure_Flack   -0.3(10)
_chemical_absolute_configuration ?
_refine_ls_number_reflns         6895
_refine_ls_number_parameters     266
_refine_ls_number_restraints     1
_refine_ls_R_factor_all          0.2312
_refine_ls_R_factor_gt           0.0643
_refine_ls_wR_factor_ref         0.1640
_refine_ls_wR_factor_gt          0.1207
_refine_ls_goodness_of_fit_ref   0.943
_refine_ls_restrained_S_all      0.943
_refine_ls_shift/su_max          0.000
_refine_ls_shift/su_mean         0.000

loop_
_atom_site_label
_atom_site_type_symbol
_atom_site_fract_x
_atom_site_fract_y
_atom_site_fract_z
_atom_site_U_iso_or_equiv
_atom_site_adp_type
_atom_site_occupancy
_atom_site_site_symmetry_order
_atom_site_calc_flag
_atom_site_refinement_flags_posn
_atom_site_refinement_flags_adp
_atom_site_refinement_flags_occupancy
_atom_site_disorder_assembly
_atom_site_disorder_group
O2 O 0.6005(3) 0.45838(8) 0.3651(3) 0.0644(8) Uani 1 1 d . . . . .
O1 O 0.7977(3) 0.48300(7) 0.4189(3) 0.0637(8) Uani 1 1 d . . . . .
N1 N 0.7610(3) 0.45515(8) 0.2118(3) 0.0466(7) Uani 1 1 d . . . . .
O4 O 0.4428(3) 0.45952(8) 0.2353(4) 0.0773(10) Uani 1 1 d . . . . .
O3 O 0.8996(3) 0.53494(9) 0.3608(3) 0.0855(10) Uani 1 1 d . . . . .
C1 C 0.7632(3) 0.41073(10) 0.4275(4) 0.0481(9) Uani 1 1 d . . . . .
C22 C 0.5493(4) 0.45752(11) 0.2526(5) 0.0581(11) Uani 1 1 d . . . . .
C19 C 0.8426(4) 0.50679(14) 0.3346(4) 0.0600(11) Uani 1 1 d . . . . .
C3 C 0.5841(4) 0.38211(12) 0.5313(4) 0.0578(11) Uani 1 1 d . . . . .
H3A H 0.6235 0.3734 0.6077 0.069 Uiso 1 1 calc R U . . .
H3B H 0.5637 0.4088 0.5430 0.069 Uiso 1 1 calc R U . . .
C10 C 0.8663(3) 0.40635(12) 0.4919(4) 0.0551(10) Uani 1 1 d . . . . .
C2 C 0.6722(3) 0.37881(11) 0.4216(4) 0.0514(9) Uani 1 1 d . . . . .
H2A H 0.7132 0.3544 0.4256 0.062 Uiso 1 1 calc R U . . .
H2B H 0.6288 0.3801 0.3422 0.062 Uiso 1 1 calc R U . . .
C12 C 0.9316(4) 0.34587(13) 0.6205(4) 0.0572(11) Uani 1 1 d . . . . .
C11 C 0.9021(4) 0.37304(13) 0.5596(4) 0.0579(11) Uani 1 1 d . . . . .
C4 C 0.4694(3) 0.35963(11) 0.5137(5) 0.0548(10) Uani 1 1 d . . . . .
C13 C 0.9660(4) 0.31356(11) 0.6960(4) 0.0537(10) Uani 1 1 d . . . . .
C14 C 1.0686(4) 0.31436(13) 0.7690(5) 0.0678(13) Uani 1 1 d . . . . .
H14 H 1.1176 0.3359 0.7674 0.081 Uiso 1 1 calc R U . . .
C18 C 0.8941(4) 0.28109(14) 0.7017(5) 0.0713(13) Uani 1 1 d . . . . .
H18 H 0.8242 0.2797 0.6537 0.086 Uiso 1 1 calc R U . . .
C17 C 0.9260(5) 0.25098(13) 0.7782(6) 0.0827(15) Uani 1 1 d . . . . .
H17 H 0.8770 0.2295 0.7818 0.099 Uiso 1 1 calc R U . . .
C5 C 0.3845(4) 0.37104(14) 0.4255(5) 0.0719(12) Uani 1 1 d . . . . .
H5 H 0.4003 0.3921 0.3744 0.086 Uiso 1 1 calc R U . . .
C9 C 0.4427(4) 0.32861(13) 0.5883(5) 0.0748(14) Uani 1 1 d . . . . .
H9 H 0.4977 0.3206 0.6488 0.090 Uiso 1 1 calc R U . . .
C16 C 1.0284(5) 0.25226(15) 0.8487(5) 0.0807(15) Uani 1 1 d . . . . .
H16 H 1.0495 0.2317 0.8996 0.097 Uiso 1 1 calc R U . . .
C21 C 0.6413(4) 0.45334(14) 0.1518(4) 0.0641(12) Uani 1 1 d . . . . .
H21A H 0.6312 0.4291 0.1087 0.077 Uiso 1 1 calc R U . . .
H21B H 0.6329 0.4737 0.0902 0.077 Uiso 1 1 calc R U . . .
C20 C 0.8116(4) 0.49500(13) 0.2048(4) 0.0662(12) Uani 1 1 d . . . . .
H20A H 0.8827 0.4954 0.1517 0.079 Uiso 1 1 calc R U . . .
H20B H 0.7526 0.5123 0.1692 0.079 Uiso 1 1 calc R U . . .
C15 C 1.0996(5) 0.28388(15) 0.8442(5) 0.0820(15) Uani 1 1 d . . . . .
H15 H 1.1695 0.2849 0.8922 0.098 Uiso 1 1 calc R U . . .
C23 C 0.8467(5) 0.42640(15) 0.1602(5) 0.0831(16) Uani 1 1 d . . . . .
H23A H 0.9227 0.4288 0.2024 0.125 Uiso 1 1 calc R U . . .
H23B H 0.8153 0.4012 0.1737 0.125 Uiso 1 1 calc R U . . .
H23C H 0.8573 0.4306 0.0713 0.125 Uiso 1 1 calc R U . . .
B1 B 0.7317(4) 0.45064(13) 0.3653(5) 0.0506(11) Uani 1 1 d . . . . .
C6 C 0.2772(4) 0.35181(17) 0.4121(5) 0.0865(16) Uani 1 1 d . . . . .
H6 H 0.2215 0.3598 0.3522 0.104 Uiso 1 1 calc R U . . .
C7 C 0.2525(5) 0.3207(2) 0.4877(6) 0.099(2) Uani 1 1 d . . . . .
H7 H 0.1801 0.3077 0.4796 0.119 Uiso 1 1 calc R U . . .
C8 C 0.3356(5) 0.30929(16) 0.5747(7) 0.0978(19) Uani 1 1 d . . . . .
H8 H 0.3197 0.2882 0.6254 0.117 Uiso 1 1 calc R U . . .
H10 H 0.918(3) 0.4278(10) 0.498(4) 0.048(10) Uiso 1 1 d . . . . .

loop_
_atom_site_aniso_label
_atom_site_aniso_U_11
_atom_site_aniso_U_22
_atom_site_aniso_U_33
_atom_site_aniso_U_23
_atom_site_aniso_U_13
_atom_site_aniso_U_12
O2 0.0496(16) 0.076(2) 0.068(2) 0.0110(16) 0.0118(17) 0.0193(14)
O1 0.086(2) 0.0562(16) 0.0491(16) -0.0055(15) 0.0003(17) -0.0102(15)
N1 0.0399(16) 0.0528(18) 0.0472(18) -0.0027(15) -0.0005(15) 0.0011(14)
O4 0.0400(17) 0.0622(18) 0.130(3) -0.0067(18) -0.0070(19) 0.0037(14)
O3 0.104(2) 0.070(2) 0.083(2) -0.0078(18) -0.018(2) -0.0289(19)
C1 0.0351(19) 0.058(2) 0.052(2) -0.003(2) 0.0030(19) -0.0030(17)
C22 0.047(3) 0.042(2) 0.085(4) -0.005(2) -0.005(3) -0.0005(18)
C19 0.057(2) 0.064(3) 0.059(3) 0.001(2) -0.009(2) -0.005(2)
C3 0.055(2) 0.068(2) 0.051(3) -0.008(2) 0.006(2) -0.006(2)
C10 0.045(2) 0.055(2) 0.065(3) 0.006(2) -0.001(2) -0.0099(19)
C2 0.045(2) 0.057(2) 0.052(2) -0.003(2) 0.004(2) 0.0024(17)
C12 0.048(2) 0.066(3) 0.057(3) 0.001(2) -0.001(2) -0.004(2)
C11 0.048(2) 0.067(3) 0.059(3) 0.008(2) -0.005(2) -0.008(2)
C4 0.051(2) 0.058(2) 0.056(2) -0.007(2) 0.008(2) -0.0065(19)
C13 0.052(2) 0.058(2) 0.051(3) 0.002(2) 0.002(2) 0.0016(19)
C14 0.071(3) 0.060(3) 0.071(3) 0.011(3) -0.012(3) -0.008(2)
C18 0.061(3) 0.078(3) 0.075(3) 0.009(3) -0.002(3) -0.010(2)
C17 0.090(4) 0.060(3) 0.098(4) 0.007(3) 0.015(3) -0.014(3)
C5 0.067(3) 0.083(3) 0.066(3) -0.004(3) 0.002(3) -0.012(3)
C9 0.073(3) 0.073(3) 0.078(4) 0.007(3) 0.010(3) -0.011(2)
C16 0.099(4) 0.061(3) 0.083(4) 0.018(3) 0.004(3) 0.009(3)
C21 0.045(2) 0.085(3) 0.063(3) -0.017(2) -0.011(2) 0.004(2)
C20 0.064(3) 0.077(3) 0.058(3) 0.000(2) -0.005(2) -0.023(2)
C15 0.086(3) 0.076(4) 0.084(4) 0.018(3) -0.022(3) 0.006(3)
C23 0.089(3) 0.101(4) 0.060(3) -0.003(3) 0.015(3) 0.046(3)
B1 0.047(2) 0.058(3) 0.046(3) 0.000(2) 0.003(2) -0.001(2)
C6 0.060(3) 0.126(4) 0.074(4) -0.017(4) -0.004(3) -0.022(3)
C7 0.082(4) 0.129(5) 0.087(4) -0.035(4) 0.024(4) -0.053(4)
C8 0.097(4) 0.093(4) 0.103(5) 0.003(3) 0.024(4) -0.039(4)

_geom_special_details            
;
 All esds (except the esd in the dihedral angle between two l.s. planes)
 are estimated using the full covariance matrix.  The cell esds are taken
 into account individually in the estimation of esds in distances, angles
 and torsion angles; correlations between esds in cell parameters are only
 used when they are defined by crystal symmetry.  An approximate (isotropic)
 treatment of cell esds is used for estimating esds involving l.s. planes.
;

loop_
_geom_bond_atom_site_label_1
_geom_bond_atom_site_label_2
_geom_bond_distance
_geom_bond_site_symmetry_2
_geom_bond_publ_flag
O2 C22 1.320(6) . ?
O2 B1 1.484(5) . ?
O1 C19 1.319(5) . ?
O1 B1 1.464(5) . ?
N1 C21 1.477(5) . ?
N1 C23 1.490(5) . ?
N1 C20 1.506(5) . ?
N1 B1 1.665(6) . ?
O4 C22 1.202(5) . ?
O3 C19 1.204(5) . ?
C1 C10 1.344(5) . ?
C1 C2 1.509(5) . ?
C1 B1 1.584(6) . ?
C22 C21 1.485(7) . ?
C19 C20 1.476(6) . ?
C3 C4 1.510(5) . ?
C3 C2 1.524(6) . ?
C3 H3A 0.9700 . ?
C3 H3B 0.9700 . ?
C10 C11 1.425(6) . ?
C10 H10 0.95(3) . ?
C2 H2A 0.9700 . ?
C2 H2B 0.9700 . ?
C12 C11 1.195(6) . ?
C12 C13 1.437(6) . ?
C4 C9 1.375(6) . ?
C4 C5 1.387(7) . ?
C13 C14 1.379(6) . ?
C13 C18 1.391(6) . ?
C14 C15 1.375(6) . ?
C14 H14 0.9300 . ?
C18 C17 1.376(7) . ?
C18 H18 0.9300 . ?
C17 C16 1.363(7) . ?
C17 H17 0.9300 . ?
C5 C6 1.378(6) . ?
C5 H5 0.9300 . ?
C9 C8 1.378(7) . ?
C9 H9 0.9300 . ?
C16 C15 1.362(7) . ?
C16 H16 0.9300 . ?
C21 H21A 0.9700 . ?
C21 H21B 0.9700 . ?
C20 H20A 0.9700 . ?
C20 H20B 0.9700 . ?
C15 H15 0.9300 . ?
C23 H23A 0.9600 . ?
C23 H23B 0.9600 . ?
C23 H23C 0.9600 . ?
C6 C7 1.378(8) . ?
C6 H6 0.9300 . ?
C7 C8 1.364(8) . ?
C7 H7 0.9300 . ?
C8 H8 0.9300 . ?

loop_
_geom_angle_atom_site_label_1
_geom_angle_atom_site_label_2
_geom_angle_atom_site_label_3
_geom_angle
_geom_angle_site_symmetry_1
_geom_angle_site_symmetry_3
_geom_angle_publ_flag
C22 O2 B1 114.9(3) . . ?
C19 O1 B1 114.6(4) . . ?
C21 N1 C23 113.0(3) . . ?
C21 N1 C20 110.8(3) . . ?
C23 N1 C20 111.6(3) . . ?
C21 N1 B1 103.8(3) . . ?
C23 N1 B1 114.8(3) . . ?
C20 N1 B1 102.1(3) . . ?
C10 C1 C2 120.6(4) . . ?
C10 C1 B1 120.0(3) . . ?
C2 C1 B1 119.2(3) . . ?
O4 C22 O2 124.2(4) . . ?
O4 C22 C21 125.1(5) . . ?
O2 C22 C21 110.7(4) . . ?
O3 C19 O1 124.1(4) . . ?
O3 C19 C20 124.5(4) . . ?
O1 C19 C20 111.4(4) . . ?
C4 C3 C2 114.2(3) . . ?
C4 C3 H3A 108.7 . . ?
C2 C3 H3A 108.7 . . ?
C4 C3 H3B 108.7 . . ?
C2 C3 H3B 108.7 . . ?
H3A C3 H3B 107.6 . . ?
C1 C10 C11 125.9(4) . . ?
C1 C10 H10 117(2) . . ?
C11 C10 H10 117(2) . . ?
C1 C2 C3 110.1(3) . . ?
C1 C2 H2A 109.6 . . ?
C3 C2 H2A 109.6 . . ?
C1 C2 H2B 109.6 . . ?
C3 C2 H2B 109.6 . . ?
H2A C2 H2B 108.2 . . ?
C11 C12 C13 178.8(5) . . ?
C12 C11 C10 177.5(5) . . ?
C9 C4 C5 117.8(4) . . ?
C9 C4 C3 121.6(4) . . ?
C5 C4 C3 120.5(4) . . ?
C14 C13 C18 117.9(4) . . ?
C14 C13 C12 121.1(4) . . ?
C18 C13 C12 121.0(4) . . ?
C15 C14 C13 121.1(4) . . ?
C15 C14 H14 119.5 . . ?
C13 C14 H14 119.5 . . ?
C17 C18 C13 120.2(5) . . ?
C17 C18 H18 119.9 . . ?
C13 C18 H18 119.9 . . ?
C16 C17 C18 120.9(5) . . ?
C16 C17 H17 119.6 . . ?
C18 C17 H17 119.6 . . ?
C6 C5 C4 121.2(5) . . ?
C6 C5 H5 119.4 . . ?
C4 C5 H5 119.4 . . ?
C4 C9 C8 121.0(5) . . ?
C4 C9 H9 119.5 . . ?
C8 C9 H9 119.5 . . ?
C15 C16 C17 119.6(5) . . ?
C15 C16 H16 120.2 . . ?
C17 C16 H16 120.2 . . ?
N1 C21 C22 107.9(4) . . ?
N1 C21 H21A 110.1 . . ?
C22 C21 H21A 110.1 . . ?
N1 C21 H21B 110.1 . . ?
C22 C21 H21B 110.1 . . ?
H21A C21 H21B 108.4 . . ?
C19 C20 N1 107.5(3) . . ?
C19 C20 H20A 110.2 . . ?
N1 C20 H20A 110.2 . . ?
C19 C20 H20B 110.2 . . ?
N1 C20 H20B 110.2 . . ?
H20A C20 H20B 108.5 . . ?
C16 C15 C14 120.4(5) . . ?
C16 C15 H15 119.8 . . ?
C14 C15 H15 119.8 . . ?
N1 C23 H23A 109.5 . . ?
N1 C23 H23B 109.5 . . ?
H23A C23 H23B 109.5 . . ?
N1 C23 H23C 109.5 . . ?
H23A C23 H23C 109.5 . . ?
H23B C23 H23C 109.5 . . ?
O1 B1 O2 110.6(3) . . ?
O1 B1 C1 114.2(4) . . ?
O2 B1 C1 112.3(3) . . ?
O1 B1 N1 101.9(3) . . ?
O2 B1 N1 100.0(3) . . ?
C1 B1 N1 116.5(3) . . ?
C7 C6 C5 119.9(5) . . ?
C7 C6 H6 120.0 . . ?
C5 C6 H6 120.0 . . ?
C8 C7 C6 119.3(5) . . ?
C8 C7 H7 120.4 . . ?
C6 C7 H7 120.4 . . ?
C7 C8 C9 120.8(5) . . ?
C7 C8 H8 119.6 . . ?
C9 C8 H8 119.6 . . ?

_refine_diff_density_max         0.196
_refine_diff_density_min         -0.144
_refine_diff_density_rms         0.034

_shelx_res_file                  
;

    shelx.res created by SHELXL-2014/7

TITL Samir_0m_a.res in Ccc2
CELL  0.71073  11.1253  35.0089  10.5858   90.000   90.000   90.000
ZERR    16.00   0.0070   0.0245   0.0072    0.000    0.000    0.000
LATT  -7
SYMM  - X, - Y,   Z
SYMM    X, - Y, 1/2 + Z
SYMM  - X,   Y, 1/2 + Z
SFAC  C    H    B    O    N
UNIT  184 176 8 32 8
MERG   2
FMAP   2
PLAN   20
ACTA
BOND   $H
LIST   6
L.S.  10
TEMP    23.00
WGHT    0.056100
FVAR       0.26287
O2    4    0.600539    0.458381    0.365060    11.00000    0.04957    0.07616 =
         0.06757    0.01097    0.01183    0.01932
O1    4    0.797653    0.482996    0.418910    11.00000    0.08591    0.05619 =
         0.04907   -0.00547    0.00026   -0.01016
N1    5    0.761012    0.455150    0.211782    11.00000    0.03994    0.05284 =
         0.04717   -0.00269   -0.00055    0.00112
O4    4    0.442753    0.459515    0.235310    11.00000    0.03996    0.06215 =
         0.12987   -0.00666   -0.00696    0.00368
O3    4    0.899594    0.534941    0.360756    11.00000    0.10352    0.06984 =
         0.08311   -0.00777   -0.01841   -0.02889
C1    1    0.763150    0.410731    0.427514    11.00000    0.03513    0.05754 =
         0.05152   -0.00255    0.00304   -0.00303
C22   1    0.549330    0.457519    0.252595    11.00000    0.04689    0.04238 =
         0.08489   -0.00453   -0.00540   -0.00047
C19   1    0.842644    0.506793    0.334634    11.00000    0.05688    0.06419 =
         0.05896    0.00086   -0.00875   -0.00492
C3    1    0.584057    0.382109    0.531262    11.00000    0.05518    0.06763 =
         0.05061   -0.00841    0.00619   -0.00631
AFIX  23
H3A   2    0.623501    0.373386    0.607720    11.00000   -1.20000
H3B   2    0.563686    0.408816    0.542954    11.00000   -1.20000
AFIX   0
C10   1    0.866300    0.406350    0.491912    11.00000    0.04524    0.05482 =
         0.06520    0.00552   -0.00058   -0.00985
C2    1    0.672218    0.378809    0.421587    11.00000    0.04473    0.05742 =
         0.05199   -0.00329    0.00378    0.00235
AFIX  23
H2A   2    0.713193    0.354382    0.425573    11.00000   -1.20000
H2B   2    0.628828    0.380066    0.342216    11.00000   -1.20000
AFIX   0
C12   1    0.931640    0.345875    0.620479    11.00000    0.04822    0.06607 =
         0.05746    0.00143   -0.00058   -0.00448
C11   1    0.902052    0.373038    0.559582    11.00000    0.04777    0.06713 =
         0.05891    0.00752   -0.00506   -0.00772
C4    1    0.469410    0.359633    0.513730    11.00000    0.05079    0.05754 =
         0.05604   -0.00707    0.00832   -0.00653
C13   1    0.965963    0.313562    0.696010    11.00000    0.05209    0.05771 =
         0.05122    0.00171    0.00161    0.00159
C14   1    1.068607    0.314361    0.769050    11.00000    0.07132    0.06049 =
         0.07144    0.01094   -0.01151   -0.00850
AFIX  43
H14   2    1.117647    0.335869    0.767449    11.00000   -1.20000
AFIX   0
C18   1    0.894055    0.281093    0.701722    11.00000    0.06114    0.07782 =
         0.07498    0.00896   -0.00210   -0.00950
AFIX  43
H18   2    0.824194    0.279738    0.653685    11.00000   -1.20000
AFIX   0
C17   1    0.925969    0.250985    0.778207    11.00000    0.09049    0.05990 =
         0.09784    0.00689    0.01499   -0.01355
AFIX  43
H17   2    0.877009    0.229481    0.781846    11.00000   -1.20000
AFIX   0
C5    1    0.384499    0.371037    0.425516    11.00000    0.06690    0.08340 =
         0.06554   -0.00355    0.00214   -0.01181
AFIX  43
H5    2    0.400293    0.392059    0.374436    11.00000   -1.20000
AFIX   0
C9    1    0.442665    0.328612    0.588267    11.00000    0.07274    0.07309 =
         0.07845    0.00733    0.01027   -0.01141
AFIX  43
H9    2    0.497707    0.320553    0.648779    11.00000   -1.20000
AFIX   0
C16   1    1.028394    0.252255    0.848720    11.00000    0.09851    0.06055 =
         0.08295    0.01756    0.00361    0.00878
AFIX  43
H16   2    1.049536    0.231668    0.899601    11.00000   -1.20000
AFIX   0
C21   1    0.641265    0.453345    0.151777    11.00000    0.04460    0.08490 =
         0.06289   -0.01696   -0.01102    0.00444
AFIX  23
H21A  2    0.631167    0.429099    0.108715    11.00000   -1.20000
H21B  2    0.632885    0.473704    0.090249    11.00000   -1.20000
AFIX   0
C20   1    0.811621    0.495003    0.204801    11.00000    0.06400    0.07686 =
         0.05762    0.00039   -0.00468   -0.02346
AFIX  23
H20A  2    0.882657    0.495378    0.151684    11.00000   -1.20000
H20B  2    0.752640    0.512331    0.169162    11.00000   -1.20000
AFIX   0
C15   1    1.099591    0.283882    0.844170    11.00000    0.08560    0.07621 =
         0.08428    0.01839   -0.02200    0.00594
AFIX  43
H15   2    1.169548    0.284860    0.892152    11.00000   -1.20000
AFIX   0
C23   1    0.846711    0.426396    0.160210    11.00000    0.08853    0.10084 =
         0.06000   -0.00324    0.01480    0.04613
AFIX  33
H23A  2    0.922728    0.428832    0.202362    11.00000   -1.50000
H23B  2    0.815276    0.401188    0.173727    11.00000   -1.50000
H23C  2    0.857341    0.430642    0.071315    11.00000   -1.50000
AFIX   0
B1    3    0.731728    0.450636    0.365282    11.00000    0.04745    0.05816 =
         0.04625   -0.00025    0.00278   -0.00055
C6    1    0.277187    0.351808    0.412136    11.00000    0.05976    0.12599 =
         0.07381   -0.01695   -0.00380   -0.02199
AFIX  43
H6    2    0.221488    0.359786    0.352174    11.00000   -1.20000
AFIX   0
C7    1    0.252520    0.320738    0.487736    11.00000    0.08205    0.12853 =
         0.08654   -0.03492    0.02438   -0.05251
AFIX  43
H7    2    0.180066    0.307720    0.479585    11.00000   -1.20000
AFIX   0
C8    1    0.335566    0.309285    0.574676    11.00000    0.09676    0.09319 =
         0.10333    0.00327    0.02378   -0.03863
AFIX  43
H8    2    0.319694    0.288183    0.625366    11.00000   -1.20000
AFIX   0
H10   2    0.918096    0.427844    0.497500    11.00000    0.04818
HKLF    4

REM  Samir_0m_a.res in Ccc2
REM R1 =  0.0643 for    2597 Fo > 4sig(Fo)  and  0.2312 for all    6895 data
REM    266 parameters refined using      1 restraints

END

WGHT      0.0550      0.0000

REM Highest difference peak  0.196,  deepest hole -0.144,  1-sigma level  0.034
Q1    1   0.8699  0.4712  0.2043  11.00000  0.05    0.20
Q2    1   0.7737  0.4086  0.1325  11.00000  0.05    0.17
Q3    1   0.6461  0.4586  0.0417  11.00000  0.05    0.15
Q4    1   1.2500  0.2500  0.7872  10.50000  0.05    0.13
Q5    1   0.0762  0.3861  0.3558  11.00000  0.05    0.12
Q6    1   0.6205  0.4148  0.1606  11.00000  0.05    0.11
Q7    1   1.0819  0.2169  0.8053  11.00000  0.05    0.11
Q8    1   0.9401  0.5422  0.1467  11.00000  0.05    0.11
Q9    1   1.0000  0.5000  0.0935  10.50000  0.05    0.11
Q10   1   0.4622  0.3558  0.2950  11.00000  0.05    0.11
Q11   1   0.8157  0.5412  0.3727  11.00000  0.05    0.10
Q12   1   0.2562  0.4042  0.4130  11.00000  0.05    0.10
Q13   1   0.8391  0.4611  0.5555  11.00000  0.05    0.10
Q14   1   0.9977  0.4591  0.5367  11.00000  0.05    0.10
Q15   1   0.3232  0.4374  0.2439  11.00000  0.05    0.10
Q16   1   0.4738  0.3204  0.7098  11.00000  0.05    0.10
Q17   1   0.8864  0.5080  0.0371  11.00000  0.05    0.10
Q18   1   0.6179  0.3407  0.7263  11.00000  0.05    0.10
Q19   1   0.5282  0.4683  0.0246  11.00000  0.05    0.10
Q20   1   0.8902  0.5908  0.3009  11.00000  0.05    0.10
;
_shelx_res_checksum              22617
####################################################################### 
# 
# This file contains crystal structure data downloaded from the 
# Cambridge Structural Database (CSD) hosted by the Cambridge 
# Crystallographic Data Centre (CCDC).
# 
# Full information about CCDC data access policies and citation 
# guidelines are available at http://www.ccdc.cam.ac.uk/access/V1 
# 
# Audit and citation data items may have been added by the CCDC. 
# Please retain this information to preserve the provenance of 
# this file and to allow appropriate attribution of the data. 
# 
#######################################################################

data_shelx_CCDC3
_database_code_depnum_ccdc_archive 'CCDC 2298321'
loop_
_audit_author_name
_audit_author_address
'Samir Manna'
;IIT kharagpur
India
;
_audit_update_record             
;
2023-09-29 deposited with the CCDC.	2024-02-27 downloaded from the CCDC.
;

_audit_creation_method           SHELXL-2014/7
_shelx_SHELXL_version_number     2014/7
_chemical_name_systematic        ?
_chemical_name_common            ?
_chemical_melting_point          ?
_chemical_formula_moiety         ?
_chemical_formula_sum            'C16 H15 B I N O6'
_chemical_formula_weight         455.00

loop_
_atom_type_symbol
_atom_type_description
_atom_type_scat_dispersion_real
_atom_type_scat_dispersion_imag
_atom_type_scat_source
C C 0.0033 0.0016 'International Tables Vol C Tables 4.2.6.8 and 6.1.1.4'
H H 0.0000 0.0000 'International Tables Vol C Tables 4.2.6.8 and 6.1.1.4'
B B 0.0013 0.0007 'International Tables Vol C Tables 4.2.6.8 and 6.1.1.4'
I I -0.4742 1.8119 'International Tables Vol C Tables 4.2.6.8 and 6.1.1.4'
O O 0.0106 0.0060 'International Tables Vol C Tables 4.2.6.8 and 6.1.1.4'
N N 0.0061 0.0033 'International Tables Vol C Tables 4.2.6.8 and 6.1.1.4'

_space_group_crystal_system      monoclinic
_space_group_IT_number           14
_space_group_name_H-M_alt        'P 21/c'
_space_group_name_Hall           '-P 2ybc'

_shelx_space_group_comment       
;
The symmetry employed for this shelxl refinement is uniquely defined
by the following loop, which should always be used as a source of
symmetry information in preference to the above space-group names.
They are only intended as comments.
;

loop_
_space_group_symop_operation_xyz
'x, y, z'
'-x, y+1/2, -z+1/2'
'-x, -y, -z'
'x, -y-1/2, z-1/2'

_cell_length_a                   19.623(4)
_cell_length_b                   6.695(2)
_cell_length_c                   13.524(3)
_cell_angle_alpha                89.84(3)
_cell_angle_beta                 74.91(3)
_cell_angle_gamma                89.96(3)
_cell_volume                     1715.4(8)
_cell_formula_units_Z            4
_cell_measurement_temperature    296(2)
_cell_measurement_reflns_used    4703
_cell_measurement_theta_min      3.226
_cell_measurement_theta_max      30.598

_exptl_crystal_description       niddle
_exptl_crystal_colour            colorless
_exptl_crystal_density_meas      ?
_exptl_crystal_density_method    'not measured'
_exptl_crystal_density_diffrn    1.762
_exptl_crystal_F_000             896
_exptl_transmission_factor_min   0.761
_exptl_transmission_factor_max   0.836
_exptl_crystal_size_max          0.18
_exptl_crystal_size_mid          0.14
_exptl_crystal_size_min          0.11
_exptl_absorpt_coefficient_mu    1.899
_shelx_estimated_absorpt_T_min   ?
_shelx_estimated_absorpt_T_max   ?
_exptl_absorpt_correction_type   multi-scan
_exptl_absorpt_correction_T_min  ?
_exptl_absorpt_correction_T_max  ?
_exptl_absorpt_process_details   ?
_exptl_absorpt_special_details   ?
_diffrn_ambient_temperature      296(2)
_diffrn_radiation_wavelength     0.71073
_diffrn_radiation_type           MoK\a
_diffrn_source                   ?
_diffrn_measurement_device_type  'Bruker SMART APEX'
_diffrn_measurement_method       ?
_diffrn_detector_area_resol_mean ?
_diffrn_reflns_number            18325
_diffrn_reflns_av_unetI/netI     0.1115
_diffrn_reflns_av_R_equivalents  0.0992
_diffrn_reflns_limit_h_min       -27
_diffrn_reflns_limit_h_max       27
_diffrn_reflns_limit_k_min       -9
_diffrn_reflns_limit_k_max       9
_diffrn_reflns_limit_l_min       -15
_diffrn_reflns_limit_l_max       18
_diffrn_reflns_theta_min         3.226
_diffrn_reflns_theta_max         30.598
_diffrn_reflns_theta_full        25.242
_diffrn_measured_fraction_theta_max 0.890
_diffrn_measured_fraction_theta_full 0.950
_diffrn_reflns_Laue_measured_fraction_max 0.890
_diffrn_reflns_Laue_measured_fraction_full 0.950
_diffrn_reflns_point_group_measured_fraction_max 0.890
_diffrn_reflns_point_group_measured_fraction_full 0.950
_reflns_number_total             4703
_reflns_number_gt                2169
_reflns_threshold_expression     'I > 2\s(I)'
_reflns_Friedel_coverage         0.000
_reflns_Friedel_fraction_max     .
_reflns_Friedel_fraction_full    .

_reflns_special_details          
;
 Reflections were merged by SHELXL according to the crystal
 class for the calculation of statistics and refinement.
 
 _reflns_Friedel_fraction is defined as the number of unique
 Friedel pairs measured divided by the number that would be
 possible theoretically, ignoring centric projections and
 systematic absences.
;

_computing_data_collection       'SMART 5.628 (Bruker, 2003)'
_computing_cell_refinement       'SAINT 6.45 ( Bruker, 2003)'
_computing_data_reduction        'SAINT 6.45 ( Bruker, 2003)'
_computing_structure_solution    SIR-97
_computing_structure_refinement  'SHELXL-2014/7 (Sheldrick, 2014)'
_computing_molecular_graphics    ?
_computing_publication_material  ?
_refine_special_details          ?
_refine_ls_structure_factor_coef Fsqd
_refine_ls_matrix_type           full
_refine_ls_weighting_scheme      calc
_refine_ls_weighting_details     
'w=1/[\s^2^(Fo^2^)+(0.0366P)^2^+0.3110P] where P=(Fo^2^+2Fc^2^)/3'
_atom_sites_solution_primary     ?
_atom_sites_solution_secondary   ?
_atom_sites_solution_hydrogens   geom
_refine_ls_hydrogen_treatment    constr
_refine_ls_extinction_method     none
_refine_ls_extinction_coef       .
_refine_ls_number_reflns         4703
_refine_ls_number_parameters     226
_refine_ls_number_restraints     0
_refine_ls_R_factor_all          0.1613
_refine_ls_R_factor_gt           0.0496
_refine_ls_wR_factor_ref         0.1078
_refine_ls_wR_factor_gt          0.0847
_refine_ls_goodness_of_fit_ref   0.998
_refine_ls_restrained_S_all      0.998
_refine_ls_shift/su_max          0.000
_refine_ls_shift/su_mean         0.000

loop_
_atom_site_label
_atom_site_type_symbol
_atom_site_fract_x
_atom_site_fract_y
_atom_site_fract_z
_atom_site_U_iso_or_equiv
_atom_site_adp_type
_atom_site_occupancy
_atom_site_site_symmetry_order
_atom_site_calc_flag
_atom_site_refinement_flags_posn
_atom_site_refinement_flags_adp
_atom_site_refinement_flags_occupancy
_atom_site_disorder_assembly
_atom_site_disorder_group
I1 I 0.06097(2) 0.05484(6) 0.69197(3) 0.06311(16) Uani 1 1 d . . . . .
O2 O 0.35898(14) -0.1641(4) 0.4346(2) 0.0390(8) Uani 1 1 d . . . . .
O1 O 0.40760(14) 0.0434(4) 0.5478(2) 0.0398(7) Uani 1 1 d . . . . .
O5 O 0.27375(13) 0.2368(4) 0.6164(2) 0.0409(8) Uani 1 1 d . . . . .
O3 O 0.41197(16) -0.2897(5) 0.2821(3) 0.0542(9) Uani 1 1 d . . . . .
O4 O 0.47831(17) 0.2746(5) 0.5830(3) 0.0569(10) Uani 1 1 d . . . . .
N1 N 0.38587(16) 0.1812(5) 0.3977(3) 0.0340(9) Uani 1 1 d . . . . .
C3 C 0.1676(2) 0.1100(6) 0.6420(4) 0.0421(12) Uani 1 1 d . . . . .
O6 O 0.1668(2) 0.9440(6) 0.9156(4) 0.0871(14) Uani 1 1 d . . . . .
C4 C 0.2050(2) 0.2613(6) 0.6703(4) 0.0400(12) Uani 1 1 d . . . . .
C1 C 0.2787(2) 0.0707(6) 0.5550(4) 0.0396(11) Uani 1 1 d . . . . .
C15 C 0.4412(2) 0.2147(7) 0.5321(4) 0.0425(13) Uani 1 1 d . . . . .
C12 C 0.4008(2) -0.1538(7) 0.3412(4) 0.0411(12) Uani 1 1 d . . . . .
C2 C 0.2145(2) -0.0075(6) 0.5694(4) 0.0389(12) Uani 1 1 d . . . . .
H2 H 0.2029 -0.1200 0.5371 0.047 Uiso 1 1 calc R U . . .
C5 C 0.1915(2) 0.4341(6) 0.7353(4) 0.0417(12) Uani 1 1 d . . . . .
C13 C 0.4312(2) 0.0507(7) 0.3200(4) 0.0463(12) Uani 1 1 d . . . . .
H13A H 0.4794 0.0532 0.3258 0.056 Uiso 1 1 calc R U . . .
H13B H 0.4308 0.0938 0.2516 0.056 Uiso 1 1 calc R U . . .
C10 C 0.2413(3) 0.5884(6) 0.7204(4) 0.0523(14) Uani 1 1 d . . . . .
H10 H 0.2823 0.5787 0.6675 0.063 Uiso 1 1 calc R U . . .
C14 C 0.4270(2) 0.3239(6) 0.4432(4) 0.0452(12) Uani 1 1 d . . . . .
H14A H 0.3999 0.4443 0.4656 0.054 Uiso 1 1 calc R U . . .
H14B H 0.4707 0.3599 0.3939 0.054 Uiso 1 1 calc R U . . .
C16 C 0.3324(2) 0.2820(7) 0.3559(4) 0.0518(14) Uani 1 1 d . . . . .
H16A H 0.3035 0.3661 0.4076 0.078 Uiso 1 1 calc R U . . .
H16B H 0.3555 0.3619 0.2978 0.078 Uiso 1 1 calc R U . . .
H16C H 0.3033 0.1836 0.3352 0.078 Uiso 1 1 calc R U . . .
C6 C 0.1313(3) 0.4558(8) 0.8153(4) 0.0565(14) Uani 1 1 d . . . . .
H6 H 0.0971 0.3561 0.8284 0.068 Uiso 1 1 calc R U . . .
C9 C 0.2310(3) 0.7513(7) 0.7816(5) 0.0585(15) Uani 1 1 d . . . . .
H9 H 0.2652 0.8509 0.7708 0.070 Uiso 1 1 calc R U . . .
C8 C 0.1712(3) 0.7707(7) 0.8587(5) 0.0602(16) Uani 1 1 d . . . . .
C7 C 0.1218(3) 0.6272(8) 0.8763(4) 0.0591(15) Uani 1 1 d . . . . .
H7 H 0.0810 0.6417 0.9293 0.071 Uiso 1 1 calc R U . . .
B1 B 0.3546(3) 0.0212(7) 0.4895(4) 0.0357(13) Uani 1 1 d . . . . .
C11 C 0.1039(4) 0.9791(10) 0.9910(6) 0.103(3) Uani 1 1 d . . . . .
H11A H 0.1074 1.1031 1.0248 0.155 Uiso 1 1 calc R U . . .
H11B H 0.0653 0.9860 0.9596 0.155 Uiso 1 1 calc R U . . .
H11C H 0.0958 0.8722 1.0401 0.155 Uiso 1 1 calc R U . . .

loop_
_atom_site_aniso_label
_atom_site_aniso_U_11
_atom_site_aniso_U_22
_atom_site_aniso_U_33
_atom_site_aniso_U_23
_atom_site_aniso_U_13
_atom_site_aniso_U_12
I1 0.03826(17) 0.0701(2) 0.0740(3) -0.0064(2) -0.00204(15) -0.00888(16)
O2 0.0427(16) 0.0260(15) 0.046(2) -0.0015(14) -0.0065(14) -0.0037(12)
O1 0.0457(16) 0.0414(17) 0.033(2) 0.0038(15) -0.0115(14) 0.0019(14)
O5 0.0368(15) 0.0381(17) 0.045(2) -0.0053(15) -0.0060(14) -0.0011(12)
O3 0.060(2) 0.054(2) 0.049(3) -0.0230(18) -0.0131(17) 0.0063(16)
O4 0.061(2) 0.065(2) 0.054(3) -0.0134(18) -0.0320(19) -0.0006(17)
N1 0.0423(18) 0.0253(18) 0.038(3) 0.0046(16) -0.0161(17) -0.0049(15)
C3 0.034(2) 0.046(3) 0.043(4) 0.005(2) -0.006(2) -0.0013(19)
O6 0.098(3) 0.074(3) 0.092(4) -0.039(3) -0.028(3) 0.013(2)
C4 0.037(2) 0.040(3) 0.041(4) -0.001(2) -0.008(2) 0.0023(19)
C1 0.048(2) 0.034(2) 0.037(3) -0.003(2) -0.010(2) -0.002(2)
C15 0.039(2) 0.041(3) 0.046(4) -0.014(2) -0.008(2) 0.005(2)
C12 0.036(2) 0.044(3) 0.046(4) -0.010(3) -0.013(2) 0.003(2)
C2 0.045(2) 0.027(2) 0.042(4) -0.0012(19) -0.007(2) -0.0050(17)
C5 0.046(2) 0.038(3) 0.042(4) 0.000(2) -0.013(2) 0.007(2)
C13 0.047(3) 0.055(3) 0.035(3) 0.002(2) -0.006(2) -0.006(2)
C10 0.056(3) 0.044(3) 0.055(4) -0.009(2) -0.012(2) 0.003(2)
C14 0.058(3) 0.032(2) 0.051(4) 0.001(2) -0.024(2) -0.011(2)
C16 0.066(3) 0.042(3) 0.057(4) 0.011(2) -0.034(3) 0.001(2)
C6 0.055(3) 0.065(3) 0.047(4) -0.003(3) -0.007(2) 0.008(3)
C9 0.067(3) 0.045(3) 0.063(5) -0.009(3) -0.018(3) 0.002(2)
C8 0.076(4) 0.042(3) 0.074(5) -0.019(3) -0.039(3) 0.015(3)
C7 0.056(3) 0.071(3) 0.049(4) -0.021(3) -0.010(3) 0.021(3)
B1 0.043(3) 0.030(3) 0.032(4) 0.007(2) -0.006(2) -0.006(2)
C11 0.117(6) 0.103(5) 0.091(7) -0.046(4) -0.030(5) 0.033(4)

_geom_special_details            
;
 All esds (except the esd in the dihedral angle between two l.s. planes)
 are estimated using the full covariance matrix.  The cell esds are taken
 into account individually in the estimation of esds in distances, angles
 and torsion angles; correlations between esds in cell parameters are only
 used when they are defined by crystal symmetry.  An approximate (isotropic)
 treatment of cell esds is used for estimating esds involving l.s. planes.
;

loop_
_geom_bond_atom_site_label_1
_geom_bond_atom_site_label_2
_geom_bond_distance
_geom_bond_site_symmetry_2
_geom_bond_publ_flag
I1 C3 2.059(4) . ?
O2 C12 1.316(5) . ?
O2 B1 1.439(6) . ?
O1 C15 1.312(5) . ?
O1 B1 1.469(6) . ?
O5 C4 1.367(5) . ?
O5 C1 1.378(5) . ?
O3 C12 1.195(5) . ?
O4 C15 1.194(6) . ?
N1 C13 1.474(5) . ?
N1 C16 1.477(5) . ?
N1 C14 1.484(5) . ?
N1 B1 1.631(6) . ?
C3 C4 1.363(6) . ?
C3 C2 1.401(6) . ?
O6 C8 1.384(6) . ?
O6 C11 1.401(8) . ?
C4 C5 1.437(6) . ?
C1 C2 1.331(6) . ?
C1 B1 1.557(6) . ?
C15 C14 1.493(7) . ?
C12 C13 1.491(6) . ?
C2 H2 0.9300 . ?
C5 C6 1.387(6) . ?
C5 C10 1.400(6) . ?
C13 H13A 0.9700 . ?
C13 H13B 0.9700 . ?
C10 C9 1.354(7) . ?
C10 H10 0.9300 . ?
C14 H14A 0.9700 . ?
C14 H14B 0.9700 . ?
C16 H16A 0.9600 . ?
C16 H16B 0.9600 . ?
C16 H16C 0.9600 . ?
C6 C7 1.399(7) . ?
C6 H6 0.9300 . ?
C9 C8 1.358(7) . ?
C9 H9 0.9300 . ?
C8 C7 1.342(7) . ?
C7 H7 0.9300 . ?
C11 H11A 0.9600 . ?
C11 H11B 0.9600 . ?
C11 H11C 0.9600 . ?

loop_
_geom_angle_atom_site_label_1
_geom_angle_atom_site_label_2
_geom_angle_atom_site_label_3
_geom_angle
_geom_angle_site_symmetry_1
_geom_angle_site_symmetry_3
_geom_angle_publ_flag
C12 O2 B1 113.0(3) . . ?
C15 O1 B1 113.6(4) . . ?
C4 O5 C1 108.9(3) . . ?
C13 N1 C16 110.8(4) . . ?
C13 N1 C14 112.7(3) . . ?
C16 N1 C14 112.4(3) . . ?
C13 N1 B1 101.0(3) . . ?
C16 N1 B1 115.1(3) . . ?
C14 N1 B1 104.2(4) . . ?
C4 C3 C2 108.3(4) . . ?
C4 C3 I1 128.0(3) . . ?
C2 C3 I1 123.7(3) . . ?
C8 O6 C11 117.5(5) . . ?
C3 C4 O5 106.8(4) . . ?
C3 C4 C5 138.2(4) . . ?
O5 C4 C5 115.0(4) . . ?
C2 C1 O5 108.3(4) . . ?
C2 C1 B1 136.7(4) . . ?
O5 C1 B1 115.0(4) . . ?
O4 C15 O1 123.9(5) . . ?
O4 C15 C14 124.7(4) . . ?
O1 C15 C14 111.4(4) . . ?
O3 C12 O2 124.3(4) . . ?
O3 C12 C13 125.3(5) . . ?
O2 C12 C13 110.4(4) . . ?
C1 C2 C3 107.8(4) . . ?
C1 C2 H2 126.1 . . ?
C3 C2 H2 126.1 . . ?
C6 C5 C10 117.1(4) . . ?
C6 C5 C4 123.1(4) . . ?
C10 C5 C4 119.8(4) . . ?
N1 C13 C12 105.8(3) . . ?
N1 C13 H13A 110.6 . . ?
C12 C13 H13A 110.6 . . ?
N1 C13 H13B 110.6 . . ?
C12 C13 H13B 110.6 . . ?
H13A C13 H13B 108.7 . . ?
C9 C10 C5 121.4(5) . . ?
C9 C10 H10 119.3 . . ?
C5 C10 H10 119.3 . . ?
N1 C14 C15 104.8(3) . . ?
N1 C14 H14A 110.8 . . ?
C15 C14 H14A 110.8 . . ?
N1 C14 H14B 110.8 . . ?
C15 C14 H14B 110.8 . . ?
H14A C14 H14B 108.9 . . ?
N1 C16 H16A 109.5 . . ?
N1 C16 H16B 109.5 . . ?
H16A C16 H16B 109.5 . . ?
N1 C16 H16C 109.5 . . ?
H16A C16 H16C 109.5 . . ?
H16B C16 H16C 109.5 . . ?
C5 C6 C7 120.2(5) . . ?
C5 C6 H6 119.9 . . ?
C7 C6 H6 119.9 . . ?
C10 C9 C8 120.6(5) . . ?
C10 C9 H9 119.7 . . ?
C8 C9 H9 119.7 . . ?
C7 C8 C9 120.5(5) . . ?
C7 C8 O6 124.4(5) . . ?
C9 C8 O6 115.1(5) . . ?
C8 C7 C6 120.3(5) . . ?
C8 C7 H7 119.9 . . ?
C6 C7 H7 119.9 . . ?
O2 B1 O1 114.2(4) . . ?
O2 B1 C1 113.5(4) . . ?
O1 B1 C1 112.2(4) . . ?
O2 B1 N1 102.3(4) . . ?
O1 B1 N1 99.3(3) . . ?
C1 B1 N1 114.1(4) . . ?
O6 C11 H11A 109.5 . . ?
O6 C11 H11B 109.5 . . ?
H11A C11 H11B 109.5 . . ?
O6 C11 H11C 109.5 . . ?
H11A C11 H11C 109.5 . . ?
H11B C11 H11C 109.5 . . ?

_refine_diff_density_max         0.656
_refine_diff_density_min         -0.585
_refine_diff_density_rms         0.088

_shelx_res_file                  
;

    shelx.res created by SHELXL-2014/7

TITL Samir_0m_a.res in P2(1)/c
CELL  0.71073  19.6231   6.6950  13.5238   89.842   74.911   89.956
ZERR     4.00   0.0040   0.0020   0.0030    0.030    0.030    0.030
LATT   1
SYMM  - X, 1/2 + Y, 1/2 - Z
SFAC  C    H    B    I    O    N
UNIT  64 60 4 4 24 4
MERG   2
FMAP   2
PLAN   20
ACTA
BOND   $H
LIST   6
L.S.  10
TEMP    23.00
WGHT    0.036600    0.311000
FVAR       0.44768
I1    4    0.060967    0.054842    0.691969    11.00000    0.03826    0.07011 =
         0.07398   -0.00640   -0.00204   -0.00888
O2    5    0.358979   -0.164149    0.434572    11.00000    0.04271    0.02599 =
         0.04568   -0.00147   -0.00652   -0.00371
O1    5    0.407602    0.043407    0.547811    11.00000    0.04574    0.04144 =
         0.03282    0.00380   -0.01146    0.00192
O5    5    0.273754    0.236828    0.616354    11.00000    0.03676    0.03814 =
         0.04517   -0.00533   -0.00605   -0.00111
O3    5    0.411972   -0.289654    0.282094    11.00000    0.05952    0.05351 =
         0.04909   -0.02301   -0.01308    0.00625
O4    5    0.478308    0.274580    0.582999    11.00000    0.06136    0.06472 =
         0.05423   -0.01335   -0.03198   -0.00064
N1    6    0.385867    0.181189    0.397701    11.00000    0.04229    0.02528 =
         0.03771    0.00458   -0.01615   -0.00489
C3    1    0.167632    0.110003    0.641990    11.00000    0.03445    0.04616 =
         0.04329    0.00499   -0.00602   -0.00126
O6    5    0.166787    0.943979    0.915590    11.00000    0.09777    0.07365 =
         0.09208   -0.03945   -0.02830    0.01339
C4    1    0.204955    0.261252    0.670344    11.00000    0.03709    0.04046 =
         0.04107   -0.00121   -0.00765    0.00233
C1    1    0.278723    0.070737    0.554952    11.00000    0.04773    0.03416 =
         0.03666   -0.00301   -0.01029   -0.00199
C15   1    0.441242    0.214666    0.532097    11.00000    0.03946    0.04083 =
         0.04565   -0.01377   -0.00840    0.00465
C12   1    0.400771   -0.153765    0.341184    11.00000    0.03556    0.04365 =
         0.04558   -0.01013   -0.01320    0.00259
C2    1    0.214504   -0.007489    0.569392    11.00000    0.04458    0.02699 =
         0.04247   -0.00122   -0.00663   -0.00495
AFIX  43
H2    2    0.202856   -0.119998    0.537062    11.00000   -1.20000
AFIX   0
C5    1    0.191499    0.434109    0.735265    11.00000    0.04583    0.03787 =
         0.04235   -0.00009   -0.01329    0.00735
C13   1    0.431167    0.050717    0.320038    11.00000    0.04664    0.05468 =
         0.03495    0.00222   -0.00573   -0.00636
AFIX  23
H13A  2    0.479402    0.053248    0.325826    11.00000   -1.20000
H13B  2    0.430805    0.093788    0.251636    11.00000   -1.20000
AFIX   0
C10   1    0.241307    0.588351    0.720449    11.00000    0.05641    0.04430 =
         0.05490   -0.00875   -0.01187    0.00327
AFIX  43
H10   2    0.282317    0.578663    0.667487    11.00000   -1.20000
AFIX   0
C14   1    0.426956    0.323870    0.443159    11.00000    0.05803    0.03187 =
         0.05139    0.00078   -0.02422   -0.01135
AFIX  23
H14A  2    0.399936    0.444349    0.465629    11.00000   -1.20000
H14B  2    0.470730    0.359908    0.393937    11.00000   -1.20000
AFIX   0
C16   1    0.332363    0.282008    0.355928    11.00000    0.06592    0.04214 =
         0.05723    0.01091   -0.03357    0.00053
AFIX  33
H16A  2    0.303469    0.366072    0.407576    11.00000   -1.50000
H16B  2    0.355526    0.361851    0.297841    11.00000   -1.50000
H16C  2    0.303329    0.183615    0.335224    11.00000   -1.50000
AFIX   0
C6    1    0.131274    0.455771    0.815263    11.00000    0.05452    0.06470 =
         0.04707   -0.00298   -0.00725    0.00752
AFIX  43
H6    2    0.097103    0.356051    0.828383    11.00000   -1.20000
AFIX   0
C9    1    0.231015    0.751334    0.781621    11.00000    0.06733    0.04535 =
         0.06330   -0.00891   -0.01755    0.00198
AFIX  43
H9    2    0.265208    0.850892    0.770781    11.00000   -1.20000
AFIX   0
C8    1    0.171182    0.770660    0.858678    11.00000    0.07585    0.04173 =
         0.07429   -0.01872   -0.03943    0.01534
C7    1    0.121751    0.627171    0.876304    11.00000    0.05577    0.07066 =
         0.04883   -0.02066   -0.01003    0.02070
AFIX  43
H7    2    0.080991    0.641700    0.929315    11.00000   -1.20000
AFIX   0
B1    3    0.354559    0.021201    0.489467    11.00000    0.04348    0.03006 =
         0.03160    0.00688   -0.00639   -0.00594
C11   1    0.103879    0.979098    0.990969    11.00000    0.11741    0.10286 =
         0.09074   -0.04602   -0.02991    0.03263
AFIX  33
H11A  2    0.107439    1.103068    1.024776    11.00000   -1.50000
H11B  2    0.065301    0.986043    0.959639    11.00000   -1.50000
H11C  2    0.095805    0.872238    1.040126    11.00000   -1.50000
AFIX   0
HKLF    4

REM  Samir_0m_a.res in P2(1)/c
REM R1 =  0.0496 for    2169 Fo > 4sig(Fo)  and  0.1613 for all    4703 data
REM    226 parameters refined using      0 restraints

END

WGHT      0.0363      0.3488

REM Highest difference peak  0.656,  deepest hole -0.585,  1-sigma level  0.088
Q1    1   0.0643 -0.0630  0.6773  11.00000  0.05    0.66
Q2    1   0.0224  0.0575  0.7240  11.00000  0.05    0.57
Q3    1   0.1133  0.0677  0.6636  11.00000  0.05    0.56
Q4    1   0.3191  0.0426  0.5156  11.00000  0.05    0.46
Q5    1   0.0404 -0.0433  0.6219  11.00000  0.05    0.39
Q6    1   0.4790  0.1617  0.6585  11.00000  0.05    0.36
Q7    1   0.0816  0.1033  0.5960  11.00000  0.05    0.36
Q8    1   0.1216  0.8709  0.9380  11.00000  0.05    0.36
Q9    1   0.3891  0.4401  0.5075  11.00000  0.05    0.34
Q10   1   0.0408  0.6351  0.9596  11.00000  0.05    0.34
Q11   1  -0.0156  0.0683  0.7044  11.00000  0.05    0.32
Q12   1   0.0427  0.2275  0.7392  11.00000  0.05    0.32
Q13   1   0.2700 -0.0419  0.5442  11.00000  0.05    0.32
Q14   1   0.0467 -0.0578  0.7801  11.00000  0.05    0.31
Q15   1   0.3707 -0.2159  0.4641  11.00000  0.05    0.30
Q16   1   0.4304  0.4468  0.4145  11.00000  0.05    0.29
Q17   1   0.0915 -0.0635  0.7552  11.00000  0.05    0.29
Q18   1   0.1884  0.4434  0.8001  11.00000  0.05    0.29
Q19   1   0.1992  0.5407  0.7198  11.00000  0.05    0.28
Q20   1   0.0185 -0.1304  0.7233  11.00000  0.05    0.28
;
_shelx_res_checksum              5062
####################################################################### 
# 
# This file contains crystal structure data downloaded from the 
# Cambridge Structural Database (CSD) hosted by the Cambridge 
# Crystallographic Data Centre (CCDC).
# 
# Full information about CCDC data access policies and citation 
# guidelines are available at http://www.ccdc.cam.ac.uk/access/V1 
# 
# Audit and citation data items may have been added by the CCDC. 
# Please retain this information to preserve the provenance of 
# this file and to allow appropriate attribution of the data. 
# 
#######################################################################

data_shelx_CCDC4
_database_code_depnum_ccdc_archive 'CCDC 2298322'
loop_
_audit_author_name
_audit_author_address
'Samir Manna'
;IIT kharagpur
India
;
_audit_update_record             
;
2023-09-29 deposited with the CCDC.	2024-02-27 downloaded from the CCDC.
;

_audit_creation_method           SHELXL-2014/7
_shelx_SHELXL_version_number     2014/7
_chemical_name_systematic        ?
_chemical_name_common            ?
_chemical_melting_point          ?
_chemical_formula_moiety         ?
_chemical_formula_sum            'C25 H42 B3 N O8'
_chemical_formula_weight         517.02

loop_
_atom_type_symbol
_atom_type_description
_atom_type_scat_dispersion_real
_atom_type_scat_dispersion_imag
_atom_type_scat_source
C C 0.0033 0.0016 'International Tables Vol C Tables 4.2.6.8 and 6.1.1.4'
H H 0.0000 0.0000 'International Tables Vol C Tables 4.2.6.8 and 6.1.1.4'
B B 0.0013 0.0007 'International Tables Vol C Tables 4.2.6.8 and 6.1.1.4'
N N 0.0061 0.0033 'International Tables Vol C Tables 4.2.6.8 and 6.1.1.4'
O O 0.0106 0.0060 'International Tables Vol C Tables 4.2.6.8 and 6.1.1.4'

_space_group_crystal_system      orthorhombic
_space_group_IT_number           61
_space_group_name_H-M_alt        'P b c a'
_space_group_name_Hall           '-P 2ac 2ab'

_shelx_space_group_comment       
;
The symmetry employed for this shelxl refinement is uniquely defined
by the following loop, which should always be used as a source of
symmetry information in preference to the above space-group names.
They are only intended as comments.
;

loop_
_space_group_symop_operation_xyz
'x, y, z'
'-x+1/2, -y, z+1/2'
'-x, y+1/2, -z+1/2'
'x+1/2, -y+1/2, -z'
'-x, -y, -z'
'x-1/2, y, -z-1/2'
'x, -y-1/2, z-1/2'
'-x-1/2, y-1/2, z'

_cell_length_a                   13.492(5)
_cell_length_b                   16.205(6)
_cell_length_c                   27.144(10)
_cell_angle_alpha                90
_cell_angle_beta                 90
_cell_angle_gamma                90
_cell_volume                     5935(4)
_cell_formula_units_Z            8
_cell_measurement_temperature    297(2)
_cell_measurement_reflns_used    19938
_cell_measurement_theta_min      2.103
_cell_measurement_theta_max      41.364

_exptl_crystal_description       niddle
_exptl_crystal_colour            colorless
_exptl_crystal_density_meas      ?
_exptl_crystal_density_method    'not measured'
_exptl_crystal_density_diffrn    1.157
_exptl_crystal_F_000             2224
_exptl_transmission_factor_min   0.761
_exptl_transmission_factor_max   0.936
_exptl_crystal_size_max          0.18
_exptl_crystal_size_mid          0.14
_exptl_crystal_size_min          0.11
_exptl_absorpt_coefficient_mu    0.083
_shelx_estimated_absorpt_T_min   ?
_shelx_estimated_absorpt_T_max   ?
_exptl_absorpt_correction_type   multi-scan
_exptl_absorpt_correction_T_min  ?
_exptl_absorpt_correction_T_max  ?
_exptl_absorpt_process_details   ?
_exptl_absorpt_special_details   ?
_diffrn_ambient_temperature      297(2)
_diffrn_radiation_wavelength     0.71073
_diffrn_radiation_type           MoK\a
_diffrn_source                   ?
_diffrn_measurement_device_type  'Bruker SMART APEX'
_diffrn_measurement_method       ?
_diffrn_detector_area_resol_mean ?
_diffrn_reflns_number            164361
_diffrn_reflns_av_unetI/netI     0.1730
_diffrn_reflns_av_R_equivalents  0.2157
_diffrn_reflns_limit_h_min       -20
_diffrn_reflns_limit_h_max       25
_diffrn_reflns_limit_k_min       -30
_diffrn_reflns_limit_k_max       29
_diffrn_reflns_limit_l_min       -50
_diffrn_reflns_limit_l_max       42
_diffrn_reflns_theta_min         2.103
_diffrn_reflns_theta_max         41.364
_diffrn_reflns_theta_full        25.242
_diffrn_measured_fraction_theta_max 0.997
_diffrn_measured_fraction_theta_full 0.999
_diffrn_reflns_Laue_measured_fraction_max 0.997
_diffrn_reflns_Laue_measured_fraction_full 0.999
_diffrn_reflns_point_group_measured_fraction_max 0.997
_diffrn_reflns_point_group_measured_fraction_full 0.999
_reflns_number_total             19938
_reflns_number_gt                4625
_reflns_threshold_expression     'I > 2\s(I)'
_reflns_Friedel_coverage         0.000
_reflns_Friedel_fraction_max     .
_reflns_Friedel_fraction_full    .

_reflns_special_details          
;
 Reflections were merged by SHELXL according to the crystal
 class for the calculation of statistics and refinement.
 
 _reflns_Friedel_fraction is defined as the number of unique
 Friedel pairs measured divided by the number that would be
 possible theoretically, ignoring centric projections and
 systematic absences.
;

_computing_data_collection       'SMART 5.628 (Bruker, 2003)'
_computing_cell_refinement       'SAINT 6.45 ( Bruker, 2003)'
_computing_data_reduction        'SAINT 6.45 ( Bruker, 2003)'
_computing_structure_solution    SIR-97
_computing_structure_refinement  'SHELXL-2014/7 (Sheldrick, 2014)'
_computing_molecular_graphics    ?
_computing_publication_material  ?
_refine_special_details          ?
_refine_ls_structure_factor_coef Fsqd
_refine_ls_matrix_type           full
_refine_ls_weighting_scheme      calc
_refine_ls_weighting_details     
'w=1/[\s^2^(Fo^2^)+(0.2000P)^2^] where P=(Fo^2^+2Fc^2^)/3'
_atom_sites_solution_primary     ?
_atom_sites_solution_secondary   ?
_atom_sites_solution_hydrogens   mixed
_refine_ls_hydrogen_treatment    mixed
_refine_ls_extinction_method     'SHELXL-2014/7 (Sheldrick 2014'
_refine_ls_extinction_coef       0.003(2)
_refine_ls_extinction_expression Fc^*^=kFc[1+0.001xFc^2^\l^3^/sin(2\q)]^-1/4^
_refine_ls_number_reflns         19938
_refine_ls_number_parameters     323
_refine_ls_number_restraints     313
_refine_ls_R_factor_all          0.3775
_refine_ls_R_factor_gt           0.1592
_refine_ls_wR_factor_ref         0.5469
_refine_ls_wR_factor_gt          0.4519
_refine_ls_goodness_of_fit_ref   1.228
_refine_ls_restrained_S_all      1.257
_refine_ls_shift/su_max          0.128
_refine_ls_shift/su_mean         0.017

loop_
_atom_site_label
_atom_site_type_symbol
_atom_site_fract_x
_atom_site_fract_y
_atom_site_fract_z
_atom_site_U_iso_or_equiv
_atom_site_adp_type
_atom_site_occupancy
_atom_site_site_symmetry_order
_atom_site_calc_flag
_atom_site_refinement_flags_posn
_atom_site_refinement_flags_adp
_atom_site_refinement_flags_occupancy
_atom_site_disorder_assembly
_atom_site_disorder_group
O5 O 0.24188(14) 0.62230(13) 0.54155(8) 0.0540(6) Uani 1 1 d . U . . .
O6 O 0.13582(14) 0.72792(16) 0.57522(8) 0.0608(7) Uani 1 1 d . U . . .
O1 O 0.43695(19) 0.88008(14) 0.66390(8) 0.0662(7) Uani 1 1 d . U . . .
O2 O 0.53911(18) 0.88431(14) 0.59837(9) 0.0663(7) Uani 1 1 d . U . . .
O8 O -0.02267(17) 0.7463(2) 0.55648(11) 0.0848(9) Uani 1 1 d . U . . .
N1 N 0.20909(16) 0.74309(15) 0.49361(8) 0.0453(6) Uani 1 1 d . U . . .
O7 O 0.2697(2) 0.53238(19) 0.48057(13) 0.0970(10) Uani 1 1 d . U . . .
C7 C 0.4812(2) 0.74072(18) 0.62459(10) 0.0447(6) Uani 1 1 d . U . . .
C19 C 0.3982(2) 0.7091(2) 0.59412(11) 0.0481(7) Uani 1 1 d . U . . .
C20 C 0.3217(2) 0.7517(2) 0.57799(11) 0.0489(7) Uani 1 1 d . U . . .
C24 C 0.0617(2) 0.7394(2) 0.54428(13) 0.0570(8) Uani 1 1 d . U . . .
C21 C 0.2553(2) 0.6026(2) 0.49468(13) 0.0615(8) Uani 1 1 d . U . . .
B1 B 0.48872(19) 0.8364(2) 0.63059(10) 0.0387(6) Uani 1 1 d . U . . .
C23 C 0.0973(2) 0.7420(2) 0.49154(12) 0.0560(8) Uani 1 1 d . U . . .
H23A H 0.0742 0.6939 0.4737 0.067 Uiso 1 1 calc R U . . .
H23B H 0.0727 0.7911 0.4751 0.067 Uiso 1 1 calc R U . . .
C2 C 0.4472(2) 0.9673(2) 0.65438(11) 0.0538(7) Uani 1 1 d . U . . .
O3 O 0.6504(3) 0.7934(2) 0.69023(16) 0.1313(17) Uani 1 1 d . U . . .
C1 C 0.5278(2) 0.9714(2) 0.61344(11) 0.0540(7) Uani 1 1 d . U . . .
C22 C 0.2528(2) 0.6771(2) 0.46270(12) 0.0553(7) Uani 1 1 d . U . . .
H22A H 0.3191 0.6921 0.4522 0.066 Uiso 1 1 calc R U . . .
H22B H 0.2124 0.6674 0.4337 0.066 Uiso 1 1 calc R U . . .
C8 C 0.5456 0.6878 0.6459 0.0812(13) Uani 1 1 d . U . . .
C25 C 0.2474(3) 0.8276(2) 0.48148(14) 0.0661(9) Uani 1 1 d . U . . .
H25A H 0.2164 0.8675 0.5026 0.099 Uiso 1 1 calc R U . . .
H25B H 0.3178 0.8291 0.4863 0.099 Uiso 1 1 calc R U . . .
H25C H 0.2323 0.8404 0.4478 0.099 Uiso 1 1 calc R U . . .
B3 B 0.2311(2) 0.7112(2) 0.55034(12) 0.0449(7) Uani 1 1 d . U . . .
B2 B 0.6301(3) 0.7186(3) 0.68095(16) 0.0627(10) Uani 1 1 d . U . . .
O4 O 0.6880(4) 0.6713(2) 0.7057(2) 0.230(3) Uani 1 1 d . U . . .
C4 C 0.4753(4) 1.0082(4) 0.70217(15) 0.1059(17) Uani 1 1 d . U . . .
H4A H 0.4827 1.0665 0.6970 0.159 Uiso 1 1 calc R U . . .
H4B H 0.4244 0.9986 0.7262 0.159 Uiso 1 1 calc R U . . .
H4C H 0.5368 0.9857 0.7138 0.159 Uiso 1 1 calc R U . . .
C3 C 0.3482(3) 0.9995(4) 0.6375(2) 0.1134(19) Uani 1 1 d . U . . .
H3A H 0.3532 1.0575 0.6310 0.170 Uiso 1 1 calc R U . . .
H3B H 0.3285 0.9711 0.6081 0.170 Uiso 1 1 calc R U . . .
H3C H 0.2997 0.9902 0.6628 0.170 Uiso 1 1 calc R U . . .
C6 C 0.6291(3) 0.9957(4) 0.6319(2) 0.1155(19) Uani 1 1 d . U . . .
H6A H 0.6278 1.0522 0.6425 0.173 Uiso 1 1 calc R U . . .
H6B H 0.6472 0.9609 0.6590 0.173 Uiso 1 1 calc R U . . .
H6C H 0.6766 0.9894 0.6058 0.173 Uiso 1 1 calc R U . . .
C5 C 0.5018(5) 1.0205(4) 0.56854(19) 0.133(2) Uani 1 1 d . U . . .
H5A H 0.4940 1.0775 0.5774 0.200 Uiso 1 1 calc R U . . .
H5B H 0.5537 1.0153 0.5446 0.200 Uiso 1 1 calc R U . . .
H5C H 0.4409 1.0002 0.5549 0.200 Uiso 1 1 calc R U . . .
C13 C 0.7699(7) 0.8744(4) 0.7341(4) 0.215(5) Uani 1 1 d . U . . .
H13A H 0.7217 0.9180 0.7325 0.322 Uiso 1 1 calc R U . . .
H13B H 0.8053 0.8779 0.7647 0.322 Uiso 1 1 calc R U . . .
H13C H 0.8156 0.8799 0.7072 0.322 Uiso 1 1 calc R U . . .
C15 C 0.5161 0.5855 0.6518 0.197(4) Uani 1 1 d D U . . .
H15A H 0.5394 0.5661 0.6835 0.237 Uiso 1 1 calc R U . . .
H15B H 0.4445 0.5798 0.6513 0.237 Uiso 1 1 calc R U . . .
C12 C 0.8108(5) 0.6688(5) 0.7672(3) 0.172(3) Uani 1 1 d . U . . .
H12A H 0.8312 0.6181 0.7520 0.258 Uiso 1 1 calc R U . . .
H12B H 0.8679 0.6974 0.7797 0.258 Uiso 1 1 calc R U . . .
H12C H 0.7661 0.6571 0.7938 0.258 Uiso 1 1 calc R U . . .
C11 C 0.8435(8) 0.7509(7) 0.6911(5) 0.245(5) Uani 1 1 d D U . . .
H11A H 0.8887 0.7070 0.6837 0.367 Uiso 1 1 calc R U . . .
H11B H 0.8097 0.7674 0.6616 0.367 Uiso 1 1 calc R U . . .
H11C H 0.8795 0.7970 0.7043 0.367 Uiso 1 1 calc R U . . .
C9 C 0.7190(6) 0.7937(4) 0.7308(3) 0.178(3) Uani 1 1 d D U . . .
C10 C 0.7622(6) 0.7191(4) 0.7318(3) 0.169(3) Uani 1 1 d D U . . .
C18 C 0.4341 0.4473 0.5906 0.217(5) Uani 1 1 d . U . . .
H18A H 0.4059 0.3934 0.5951 0.326 Uiso 1 1 calc R U . . .
H18B H 0.3862 0.4884 0.5996 0.326 Uiso 1 1 calc R U . . .
H18C H 0.4527 0.4545 0.5568 0.326 Uiso 1 1 calc R U . . .
C14 C 0.6681(8) 0.7698(9) 0.7830(4) 0.254(5) Uani 1 1 d D U . . .
H14A H 0.6276 0.8148 0.7941 0.381 Uiso 1 1 calc R U . . .
H14B H 0.6279 0.7215 0.7789 0.381 Uiso 1 1 calc R U . . .
H14C H 0.7189 0.7590 0.8070 0.381 Uiso 1 1 calc R U . . .
C17 C 0.5215 0.4557 0.6218 0.201(5) Uani 1 1 d D U . . .
H17A H 0.5039 0.4488 0.6562 0.242 Uiso 1 1 calc R U . . .
H17B H 0.5708 0.4146 0.6132 0.242 Uiso 1 1 calc R U . . .
C16 C 0.5577 0.5339 0.6136 0.216(4) Uiso 1 1 d D . . . .
H16A H 0.5378 0.5535 0.5813 0.259 Uiso 1 1 calc R U . . .
H16B H 0.6295 0.5341 0.6154 0.259 Uiso 1 1 calc R U . . .
H20 H 0.322(3) 0.805(3) 0.5935(17) 0.106(16) Uiso 1 1 d . . . . .
H19 H 0.412(4) 0.650(3) 0.5883(18) 0.116(17) Uiso 1 1 d . . . . .

loop_
_atom_site_aniso_label
_atom_site_aniso_U_11
_atom_site_aniso_U_22
_atom_site_aniso_U_33
_atom_site_aniso_U_23
_atom_site_aniso_U_13
_atom_site_aniso_U_12
O5 0.0535(11) 0.0458(13) 0.0626(12) 0.0008(9) -0.0148(9) -0.0101(9)
O6 0.0399(10) 0.0875(19) 0.0551(12) -0.0025(11) -0.0054(8) -0.0010(10)
O1 0.0880(16) 0.0469(13) 0.0637(13) -0.0046(10) 0.0332(11) -0.0023(12)
O2 0.0822(15) 0.0399(13) 0.0767(14) -0.0061(10) 0.0349(12) -0.0049(11)
O8 0.0412(11) 0.117(3) 0.0963(19) -0.0185(17) 0.0061(11) 0.0032(13)
N1 0.0347(10) 0.0486(14) 0.0527(12) 0.0009(10) -0.0088(8) -0.0014(9)
O7 0.112(2) 0.0625(19) 0.117(2) -0.0350(17) -0.0353(18) 0.0179(16)
C7 0.0414(12) 0.0406(15) 0.0521(15) -0.0021(11) -0.0129(10) -0.0028(11)
C19 0.0451(13) 0.0449(17) 0.0544(15) -0.0022(12) -0.0164(11) -0.0053(12)
C20 0.0437(13) 0.0475(18) 0.0555(16) -0.0043(13) -0.0138(11) -0.0018(12)
C24 0.0371(13) 0.061(2) 0.0724(18) -0.0042(15) -0.0062(12) -0.0019(12)
C21 0.0511(16) 0.058(2) 0.076(2) -0.0086(16) -0.0165(14) 0.0005(15)
B1 0.0331(11) 0.0442(16) 0.0390(13) -0.0023(11) -0.0055(9) -0.0001(11)
C23 0.0377(12) 0.065(2) 0.0655(17) -0.0050(15) -0.0148(11) 0.0061(13)
C2 0.0599(16) 0.0445(17) 0.0568(16) -0.0076(13) 0.0134(12) 0.0022(13)
O3 0.146(3) 0.0623(19) 0.185(3) 0.0038(19) -0.133(3) -0.0101(18)
C1 0.0681(18) 0.0385(16) 0.0554(16) -0.0014(12) 0.0137(13) -0.0014(13)
C22 0.0448(14) 0.063(2) 0.0586(16) -0.0076(14) -0.0045(11) 0.0017(14)
C8 0.086(2) 0.0419(18) 0.115(3) -0.0083(18) -0.068(2) 0.0042(16)
C25 0.071(2) 0.048(2) 0.079(2) 0.0126(16) -0.0069(16) -0.0113(16)
B3 0.0353(13) 0.0473(18) 0.0520(16) 0.0012(13) -0.0079(10) -0.0025(12)
B2 0.0562(18) 0.053(2) 0.079(2) -0.0040(18) -0.0356(17) 0.0035(16)
O4 0.271(5) 0.064(2) 0.353(7) -0.015(3) -0.275(5) 0.015(3)
C4 0.131(4) 0.113(4) 0.074(2) -0.034(3) 0.031(2) -0.040(3)
C3 0.072(2) 0.141(5) 0.127(4) 0.041(4) 0.025(2) 0.034(3)
C6 0.079(3) 0.130(5) 0.138(4) -0.045(3) 0.029(2) -0.032(3)
C5 0.162(5) 0.143(5) 0.095(3) 0.051(3) 0.048(3) 0.062(4)
C13 0.241(8) 0.089(4) 0.315(10) -0.017(5) -0.211(8) -0.023(4)
C15 0.221(7) 0.103(4) 0.268(8) -0.020(4) -0.207(7) 0.028(4)
C12 0.180(6) 0.126(5) 0.208(7) 0.018(5) -0.139(6) 0.008(5)
C11 0.282(10) 0.145(9) 0.308(11) -0.021(7) -0.099(7) -0.045(7)
C9 0.211(6) 0.089(4) 0.235(6) -0.003(4) -0.190(5) -0.008(3)
C10 0.191(5) 0.084(4) 0.234(6) 0.002(4) -0.176(5) -0.015(3)
C18 0.181(7) 0.102(5) 0.368(13) -0.101(7) -0.057(8) -0.019(5)
C14 0.262(9) 0.275(12) 0.225(8) -0.003(7) -0.148(6) -0.043(7)
C17 0.181(7) 0.049(3) 0.374(14) -0.012(5) -0.045(8) -0.005(4)

_geom_special_details            
;
 All esds (except the esd in the dihedral angle between two l.s. planes)
 are estimated using the full covariance matrix.  The cell esds are taken
 into account individually in the estimation of esds in distances, angles
 and torsion angles; correlations between esds in cell parameters are only
 used when they are defined by crystal symmetry.  An approximate (isotropic)
 treatment of cell esds is used for estimating esds involving l.s. planes.
;

loop_
_geom_bond_atom_site_label_1
_geom_bond_atom_site_label_2
_geom_bond_distance
_geom_bond_site_symmetry_2
_geom_bond_publ_flag
O5 C21 1.324(4) . ?
O5 B3 1.468(4) . ?
O6 C24 1.319(4) . ?
O6 B3 1.477(4) . ?
O1 B1 1.344(4) . ?
O1 C2 1.443(4) . ?
O2 B1 1.352(4) . ?
O2 C1 1.476(4) . ?
O8 C24 1.191(4) . ?
N1 C22 1.481(4) . ?
N1 C25 1.501(4) . ?
N1 C23 1.509(4) . ?
N1 B3 1.651(4) . ?
O7 C21 1.217(4) . ?
C7 C8 1.351(3) . ?
C7 C19 1.483(3) . ?
C7 B1 1.563(4) . ?
C19 C20 1.316(4) . ?
C19 H19 0.99(5) . ?
C20 B3 1.578(4) . ?
C20 H20 0.96(5) . ?
C24 C23 1.510(5) . ?
C21 C22 1.488(5) . ?
C23 H23A 0.9700 . ?
C23 H23B 0.9700 . ?
C2 C3 1.504(6) . ?
C2 C4 1.505(5) . ?
C2 C1 1.557(4) . ?
O3 B2 1.267(5) . ?
O3 C9 1.439(5) . ?
C1 C5 1.498(6) . ?
C1 C6 1.507(6) . ?
C22 H22A 0.9700 . ?
C22 H22B 0.9700 . ?
C8 B2 1.567(3) . ?
C8 C15 1.7119(6) . ?
C25 H25A 0.9600 . ?
C25 H25B 0.9600 . ?
C25 H25C 0.9600 . ?
B2 O4 1.284(5) . ?
O4 C10 1.451(5) . ?
C4 H4A 0.9600 . ?
C4 H4B 0.9600 . ?
C4 H4C 0.9600 . ?
C3 H3A 0.9600 . ?
C3 H3B 0.9600 . ?
C3 H3C 0.9600 . ?
C6 H6A 0.9600 . ?
C6 H6B 0.9600 . ?
C6 H6C 0.9600 . ?
C5 H5A 0.9600 . ?
C5 H5B 0.9600 . ?
C5 H5C 0.9600 . ?
C13 C9 1.480(8) . ?
C13 H13A 0.9600 . ?
C13 H13B 0.9600 . ?
C13 H13C 0.9600 . ?
C15 C16 1.4456(3) . ?
C15 H15A 0.9700 . ?
C15 H15B 0.9700 . ?
C12 C10 1.419(7) . ?
C12 H12A 0.9600 . ?
C12 H12B 0.9600 . ?
C12 H12C 0.9600 . ?
C11 C10 1.640(11) . ?
C11 H11A 0.9600 . ?
C11 H11B 0.9600 . ?
C11 H11C 0.9600 . ?
C9 C10 1.342(9) . ?
C9 C14 1.621(11) . ?
C18 C17 1.4579(4) . ?
C18 H18A 0.9600 . ?
C18 H18B 0.9600 . ?
C18 H18C 0.9600 . ?
C14 H14A 0.9600 . ?
C14 H14B 0.9600 . ?
C14 H14C 0.9600 . ?
C17 C16 1.3755(4) . ?
C17 H17A 0.9700 . ?
C17 H17B 0.9700 . ?
C16 H16A 0.9700 . ?
C16 H16B 0.9700 . ?

loop_
_geom_angle_atom_site_label_1
_geom_angle_atom_site_label_2
_geom_angle_atom_site_label_3
_geom_angle
_geom_angle_site_symmetry_1
_geom_angle_site_symmetry_3
_geom_angle_publ_flag
C21 O5 B3 114.0(3) . . ?
C24 O6 B3 113.2(2) . . ?
B1 O1 C2 110.2(2) . . ?
B1 O2 C1 108.5(2) . . ?
C22 N1 C25 113.4(3) . . ?
C22 N1 C23 111.6(2) . . ?
C25 N1 C23 110.3(2) . . ?
C22 N1 B3 103.4(2) . . ?
C25 N1 B3 115.3(2) . . ?
C23 N1 B3 102.2(2) . . ?
C8 C7 C19 120.3(2) . . ?
C8 C7 B1 122.9(2) . . ?
C19 C7 B1 116.8(2) . . ?
C20 C19 C7 126.6(3) . . ?
C20 C19 H19 127(3) . . ?
C7 C19 H19 106(3) . . ?
C19 C20 B3 123.2(3) . . ?
C19 C20 H20 109(3) . . ?
B3 C20 H20 126(3) . . ?
O8 C24 O6 124.1(3) . . ?
O8 C24 C23 124.4(3) . . ?
O6 C24 C23 111.5(2) . . ?
O7 C21 O5 123.4(4) . . ?
O7 C21 C22 125.4(4) . . ?
O5 C21 C22 111.2(3) . . ?
O1 B1 O2 113.2(3) . . ?
O1 B1 C7 124.0(3) . . ?
O2 B1 C7 122.3(2) . . ?
N1 C23 C24 106.4(2) . . ?
N1 C23 H23A 110.4 . . ?
C24 C23 H23A 110.5 . . ?
N1 C23 H23B 110.4 . . ?
C24 C23 H23B 110.4 . . ?
H23A C23 H23B 108.6 . . ?
O1 C2 C3 108.0(3) . . ?
O1 C2 C4 107.5(3) . . ?
C3 C2 C4 109.5(4) . . ?
O1 C2 C1 103.6(2) . . ?
C3 C2 C1 112.9(3) . . ?
C4 C2 C1 114.8(3) . . ?
B2 O3 C9 107.1(4) . . ?
O2 C1 C5 107.9(4) . . ?
O2 C1 C6 104.4(3) . . ?
C5 C1 C6 110.1(4) . . ?
O2 C1 C2 103.3(2) . . ?
C5 C1 C2 116.1(3) . . ?
C6 C1 C2 114.0(3) . . ?
N1 C22 C21 105.3(3) . . ?
N1 C22 H22A 110.7 . . ?
C21 C22 H22A 110.7 . . ?
N1 C22 H22B 110.7 . . ?
C21 C22 H22B 110.7 . . ?
H22A C22 H22B 108.8 . . ?
C7 C8 B2 121.72(19) . . ?
C7 C8 C15 120.32(12) . . ?
B2 C8 C15 114.91(16) . . ?
N1 C25 H25A 109.5 . . ?
N1 C25 H25B 109.5 . . ?
H25A C25 H25B 109.5 . . ?
N1 C25 H25C 109.5 . . ?
H25A C25 H25C 109.5 . . ?
H25B C25 H25C 109.5 . . ?
O5 B3 O6 109.9(2) . . ?
O5 B3 C20 114.1(2) . . ?
O6 B3 C20 112.4(3) . . ?
O5 B3 N1 100.0(2) . . ?
O6 B3 N1 102.3(2) . . ?
C20 B3 N1 116.9(2) . . ?
O3 B2 O4 109.6(3) . . ?
O3 B2 C8 125.6(3) . . ?
O4 B2 C8 124.7(3) . . ?
B2 O4 C10 110.9(4) . . ?
C2 C4 H4A 109.5 . . ?
C2 C4 H4B 109.5 . . ?
H4A C4 H4B 109.5 . . ?
C2 C4 H4C 109.5 . . ?
H4A C4 H4C 109.5 . . ?
H4B C4 H4C 109.5 . . ?
C2 C3 H3A 109.5 . . ?
C2 C3 H3B 109.5 . . ?
H3A C3 H3B 109.5 . . ?
C2 C3 H3C 109.5 . . ?
H3A C3 H3C 109.5 . . ?
H3B C3 H3C 109.5 . . ?
C1 C6 H6A 109.5 . . ?
C1 C6 H6B 109.5 . . ?
H6A C6 H6B 109.5 . . ?
C1 C6 H6C 109.5 . . ?
H6A C6 H6C 109.5 . . ?
H6B C6 H6C 109.5 . . ?
C1 C5 H5A 109.5 . . ?
C1 C5 H5B 109.5 . . ?
H5A C5 H5B 109.5 . . ?
C1 C5 H5C 109.5 . . ?
H5A C5 H5C 109.5 . . ?
H5B C5 H5C 109.5 . . ?
C9 C13 H13A 109.5 . . ?
C9 C13 H13B 109.5 . . ?
H13A C13 H13B 109.5 . . ?
C9 C13 H13C 109.5 . . ?
H13A C13 H13C 109.5 . . ?
H13B C13 H13C 109.5 . . ?
C16 C15 C8 113.773(17) . . ?
C16 C15 H15A 108.8 . . ?
C8 C15 H15A 108.8 . . ?
C16 C15 H15B 108.8 . . ?
C8 C15 H15B 108.8 . . ?
H15A C15 H15B 107.7 . . ?
C10 C12 H12A 109.5 . . ?
C10 C12 H12B 109.5 . . ?
H12A C12 H12B 109.5 . . ?
C10 C12 H12C 109.4 . . ?
H12A C12 H12C 109.5 . . ?
H12B C12 H12C 109.5 . . ?
C10 C11 H11A 109.4 . . ?
C10 C11 H11B 109.5 . . ?
H11A C11 H11B 109.5 . . ?
C10 C11 H11C 109.5 . . ?
H11A C11 H11C 109.5 . . ?
H11B C11 H11C 109.5 . . ?
C10 C9 O3 106.9(5) . . ?
C10 C9 C13 126.4(7) . . ?
O3 C9 C13 110.3(5) . . ?
C10 C9 C14 87.2(8) . . ?
O3 C9 C14 113.3(7) . . ?
C13 C9 C14 110.8(8) . . ?
C9 C10 C12 137.0(8) . . ?
C9 C10 O4 99.9(4) . . ?
C12 C10 O4 110.1(5) . . ?
C9 C10 C11 89.6(7) . . ?
C12 C10 C11 109.1(8) . . ?
O4 C10 C11 107.4(7) . . ?
C17 C18 H18A 109.5 . . ?
C17 C18 H18B 109.5 . . ?
H18A C18 H18B 109.5 . . ?
C17 C18 H18C 109.5 . . ?
H18A C18 H18C 109.5 . . ?
H18B C18 H18C 109.5 . . ?
C9 C14 H14A 109.5 . . ?
C9 C14 H14B 109.5 . . ?
H14A C14 H14B 109.5 . . ?
C9 C14 H14C 109.5 . . ?
H14A C14 H14C 109.5 . . ?
H14B C14 H14C 109.5 . . ?
C16 C17 C18 106.230(10) . . ?
C16 C17 H17A 110.5 . . ?
C18 C17 H17A 110.5 . . ?
C16 C17 H17B 110.5 . . ?
C18 C17 H17B 110.5 . . ?
H17A C17 H17B 108.7 . . ?
C17 C16 C15 106.20(2) . . ?
C17 C16 H16A 110.5 . . ?
C15 C16 H16A 110.5 . . ?
C17 C16 H16B 110.5 . . ?
C15 C16 H16B 110.5 . . ?
H16A C16 H16B 108.7 . . ?

_refine_diff_density_max         1.692
_refine_diff_density_min         -0.799
_refine_diff_density_rms         0.093

_shelx_res_file                  
;

    shelx.res created by SHELXL-2014/7

TITL RS_0m_a.res in Pbca
CELL  0.71073  13.4925  16.2052  27.1444   90.000   90.000   90.000
ZERR     8.00   0.0049   0.0060   0.0099    0.000    0.000    0.000
LATT   1
SYMM  1/2 - X, - Y, 1/2 + Z
SYMM  - X, 1/2 + Y, 1/2 - Z
SYMM  1/2 + X, 1/2 - Y, - Z
SFAC  C    H    B    N    O
UNIT  200 336 24 8 64
MERG   2
DFIX     1.540   0.020 C15 C16
DFIX     1.540   0.020 C16 C17
RIGU
DFIX     1.500   0.020 C10 C11
DFIX     1.500   0.020 C9 C14
DFIX     1.400   0.020 C10 C11
DFIX     1.400   0.020 C9 C14
DFIX     1.500   0.020 C17 C16
FMAP   2
PLAN   20
ACTA
BOND   $H
LIST   6
L.S.  10
TEMP    23.75
WGHT    0.200000
EXTI    0.003303
FVAR       0.37663
O5    5    0.241879    0.622295    0.541553    11.00000    0.05345    0.04581 =
         0.06259    0.00078   -0.01485   -0.01013
O6    5    0.135819    0.727922    0.575220    11.00000    0.03991    0.08748 =
         0.05509   -0.00253   -0.00541   -0.00097
O1    5    0.436951    0.880079    0.663898    11.00000    0.08799    0.04688 =
         0.06374   -0.00463    0.03323   -0.00229
O2    5    0.539107    0.884314    0.598374    11.00000    0.08216    0.03988 =
         0.07671   -0.00612    0.03489   -0.00485
O8    5   -0.022669    0.746349    0.556483    11.00000    0.04118    0.11681 =
         0.09631   -0.01854    0.00609    0.00316
N1    4    0.209089    0.743089    0.493606    11.00000    0.03470    0.04862 =
         0.05267    0.00089   -0.00878   -0.00140
O7    5    0.269730    0.532380    0.480567    11.00000    0.11161    0.06251 =
         0.11688   -0.03500   -0.03532    0.01793
C7    1    0.481162    0.740725    0.624590    11.00000    0.04138    0.04059 =
         0.05207   -0.00209   -0.01294   -0.00284
C19   1    0.398198    0.709116    0.594122    11.00000    0.04507    0.04489 =
         0.05443   -0.00220   -0.01636   -0.00529
C20   1    0.321738    0.751700    0.577986    11.00000    0.04372    0.04754 =
         0.05550   -0.00427   -0.01383   -0.00184
C24   1    0.061731    0.739447    0.544276    11.00000    0.03710    0.06150 =
         0.07242   -0.00422   -0.00621   -0.00193
C21   1    0.255255    0.602612    0.494678    11.00000    0.05110    0.05772 =
         0.07581   -0.00860   -0.01655    0.00046
B1    3    0.488724    0.836437    0.630594    11.00000    0.03306    0.04423 =
         0.03895   -0.00232   -0.00554   -0.00006
C23   1    0.097317    0.742014    0.491538    11.00000    0.03772    0.06481 =
         0.06549   -0.00503   -0.01484    0.00614
AFIX  23
H23A  2    0.074191    0.693878    0.473677    11.00000   -1.20000
H23B  2    0.072736    0.791084    0.475121    11.00000   -1.20000
AFIX   0
C2    1    0.447172    0.967294    0.654383    11.00000    0.05992    0.04452 =
         0.05685   -0.00758    0.01340    0.00222
O3    5    0.650380    0.793385    0.690227    11.00000    0.14607    0.06229 =
         0.18544    0.00382   -0.13257   -0.01010
C1    1    0.527819    0.971353    0.613438    11.00000    0.06806    0.03852 =
         0.05539   -0.00138    0.01372   -0.00137
C22   1    0.252787    0.677129    0.462702    11.00000    0.04477    0.06250 =
         0.05861   -0.00761   -0.00450    0.00169
AFIX  23
H22A  2    0.319135    0.692079    0.452228    11.00000   -1.20000
H22B  2    0.212365    0.667358    0.433732    11.00000   -1.20000
AFIX   0
C8    1   10.545568   10.687811   10.645888    11.00000    0.08637    0.04190 =
         0.11528   -0.00831   -0.06821    0.00425
C25   1    0.247376    0.827630    0.481483    11.00000    0.07117    0.04768 =
         0.07931    0.01260   -0.00691   -0.01132
AFIX  33
H25A  2    0.216432    0.867491    0.502647    11.00000   -1.50000
H25B  2    0.317848    0.829066    0.486277    11.00000   -1.50000
H25C  2    0.232338    0.840417    0.447768    11.00000   -1.50000
AFIX   0
B3    3    0.231063    0.711237    0.550345    11.00000    0.03532    0.04727 =
         0.05204    0.00122   -0.00788   -0.00247
B2    3    0.630076    0.718637    0.680954    11.00000    0.05623    0.05268 =
         0.07906   -0.00399   -0.03562    0.00346
O4    5    0.687999    0.671284    0.705668    11.00000    0.27136    0.06428 =
         0.35315   -0.01513   -0.27510    0.01514
C4    1    0.475310    1.008218    0.702166    11.00000    0.13121    0.11270 =
         0.07382   -0.03384    0.03120   -0.04003
AFIX  33
H4A   2    0.482667    1.066499    0.696988    11.00000   -1.50000
H4B   2    0.424399    0.998591    0.726195    11.00000   -1.50000
H4C   2    0.536807    0.985661    0.713787    11.00000   -1.50000
AFIX   0
C3    1    0.348220    0.999463    0.637540    11.00000    0.07180    0.14105 =
         0.12736    0.04068    0.02529    0.03405
AFIX  33
H3A   2    0.353245    1.057523    0.630975    11.00000   -1.50000
H3B   2    0.328526    0.971143    0.608059    11.00000   -1.50000
H3C   2    0.299745    0.990249    0.662837    11.00000   -1.50000
AFIX   0
C6    1    0.629052    0.995670    0.631869    11.00000    0.07864    0.13000 =
         0.13776   -0.04530    0.02893   -0.03248
AFIX  33
H6A   2    0.627823    1.052173    0.642479    11.00000   -1.50000
H6B   2    0.647232    0.960921    0.659049    11.00000   -1.50000
H6C   2    0.676586    0.989407    0.605820    11.00000   -1.50000
AFIX   0
C5    1    0.501774    1.020476    0.568539    11.00000    0.16223    0.14254 =
         0.09467    0.05065    0.04775    0.06227
AFIX  33
H5A   2    0.494010    1.077466    0.577389    11.00000   -1.50000
H5B   2    0.553748    1.015296    0.544585    11.00000   -1.50000
H5C   2    0.440868    1.000158    0.554860    11.00000   -1.50000
AFIX   0
C13   1    0.769865    0.874448    0.734077    11.00000    0.24118    0.08869 =
         0.31489   -0.01740   -0.21085   -0.02323
AFIX  33
H13A  2    0.721721    0.917984    0.732474    11.00000   -1.50000
H13B  2    0.805253    0.877870    0.764690    11.00000   -1.50000
H13C  2    0.815602    0.879861    0.707179    11.00000   -1.50000
AFIX   0
C15   1   10.516055   10.585542   10.651774    11.00000    0.22114    0.10270 =
         0.26837   -0.02039   -0.20697    0.02793
AFIX  23
H15A  2    0.539370    0.566073    0.683517    11.00000   -1.20000
H15B  2    0.444495    0.579850    0.651301    11.00000   -1.20000
AFIX   0
C12   1    0.810785    0.668849    0.767179    11.00000    0.18050    0.12641 =
         0.20821    0.01788   -0.13922    0.00825
AFIX  33
H12A  2    0.831201    0.618121    0.751992    11.00000   -1.50000
H12B  2    0.867880    0.697360    0.779655    11.00000   -1.50000
H12C  2    0.766149    0.657086    0.793810    11.00000   -1.50000
AFIX   0
C11   1    0.843464    0.750931    0.691130    11.00000    0.28171    0.14530 =
         0.30752   -0.02123   -0.09936   -0.04462
AFIX  33
H11A  2    0.888744    0.706959    0.683707    11.00000   -1.50000
H11B  2    0.809739    0.767449    0.661591    11.00000   -1.50000
H11C  2    0.879491    0.797030    0.704270    11.00000   -1.50000
AFIX   0
C9    1    0.719012    0.793698    0.730820    11.00000    0.21080    0.08869 =
         0.23541   -0.00331   -0.19048   -0.00782
C10   1    0.762186    0.719080    0.731818    11.00000    0.19076    0.08365 =
         0.23360    0.00227   -0.17589   -0.01527
C18   1   10.434133   10.447291   10.590634    11.00000    0.18144    0.10218 =
         0.36807   -0.10052   -0.05708   -0.01901
AFIX  33
H18A  2    0.405950    0.393403    0.595054    11.00000   -1.50000
H18B  2    0.386187    0.488433    0.599553    11.00000   -1.50000
H18C  2    0.452715    0.454469    0.556765    11.00000   -1.50000
AFIX   0
C14   1    0.668149    0.769837    0.783009    11.00000    0.26178    0.27519 =
         0.22493   -0.00268   -0.14759   -0.04298
AFIX  33
H14A  2    0.627577    0.814843    0.794062    11.00000   -1.50000
H14B  2    0.627866    0.721489    0.778920    11.00000   -1.50000
H14C  2    0.718880    0.759048    0.806956    11.00000   -1.50000
AFIX   0
C17   1   10.521523   10.455749   10.621814    11.00000    0.18118    0.04883 =
         0.37410   -0.01234   -0.04466   -0.00542
AFIX  23
H17A  2    0.503930    0.448785    0.656212    11.00000   -1.20000
H17B  2    0.570816    0.414638    0.613195    11.00000   -1.20000
AFIX   0
C16   1   10.557700   10.533900   10.613602    11.00000    0.21603
AFIX  23
H16A  2    0.537806    0.553526    0.581323    11.00000   -1.20000
H16B  2    0.629502    0.534143    0.615385    11.00000   -1.20000
AFIX   0
H20   2    0.322407    0.805009    0.593454    11.00000    0.10636
H19   2    0.411852    0.650151    0.588287    11.00000    0.11649
HKLF    4

REM  RS_0m_a.res in Pbca
REM R1 =  0.1592 for    4625 Fo > 4sig(Fo)  and  0.3775 for all   19938 data
REM    323 parameters refined using    313 restraints

END

WGHT      0.2000      0.0000

REM Highest difference peak  1.692,  deepest hole -0.799,  1-sigma level  0.093
Q1    1   0.5681  0.5995  0.6198  11.00000  0.05    1.69
Q2    1   0.4997  0.5371  0.6549  11.00000  0.05    1.09
Q3    1   0.8531  0.7470  0.6777  11.00000  0.05    0.80
Q4    1   0.7257  0.6817  0.6858  11.00000  0.05    0.73
Q5    1   0.6658  0.7530  0.7932  11.00000  0.05    0.62
Q6    1   0.7643  0.7826  0.7067  11.00000  0.05    0.61
Q7    1   0.6462  0.6835  0.7255  11.00000  0.05    0.60
Q8    1   0.6830  0.7786  0.6739  11.00000  0.05    0.52
Q9    1   0.5641  0.8873  0.6194  11.00000  0.05    0.49
Q10   1   0.6147  0.7692  0.7141  11.00000  0.05    0.41
Q11   1   0.7238  0.7178  0.7495  11.00000  0.05    0.41
Q12   1   0.4425  0.9751  0.5671  11.00000  0.05    0.39
Q13   1   0.5658  0.6841  0.6302  11.00000  0.05    0.38
Q14   1   0.5205  0.9696  0.7078  11.00000  0.05    0.37
Q15   1   0.5952  1.0273  0.6029  11.00000  0.05    0.36
Q16   1   0.8776  0.7120  0.7299  11.00000  0.05    0.32
Q17   1   0.6821  0.8534  0.7772  11.00000  0.05    0.32
Q18   1   0.3798  1.0227  0.6705  11.00000  0.05    0.31
Q19   1   0.4113  0.4474  0.6071  11.00000  0.05    0.29
Q20   1   0.4935  0.4277  0.6187  11.00000  0.05    0.29
;
_shelx_res_checksum              94752
